# Supplementary material for: Metabolome analysis of genus Forsythia related constituents in Forsythia suspensa leaves and fruits using UPLC-ESI-QQQ-MS/MS technique
Source: PLoS One. 2022 Jun 28;17(6):e0269915. doi: 10.1371/journal.pone.0269915 (PMC9239459; doi:10.1371/journal.pone.0269915)
Supplement: S2 Table — (XLSX) [file pone.0269915.s038.xlsx]

## Sheet: Table S2
	S2 Table. Correlations of metabolites in Forsythia suspensa fruits
			Forsythiaside C*	Forsythoside B*	Rengyoside B	Rengyoside A	Forsythenside B	Forsythiaside J	Forsythiaside A	Isoforsythoside A*	Forsythialan B	Forsythialan A	Phillygenin	Phillyrin	11-methyl-forsythide*	Forsythide
	Forsythiaside C*	Phenolic acids	1	-0.555	-0.624	-0.262	0.78	0.659	-0.695	-0.754	0.989	0.956	0.988	0.753	-0.437	-0.317
	Forsythoside B*	Phenolic acids	-0.555	1	0.902	0.881	-0.132	0.176	0.123	0.187	-0.633	-0.679	-0.617	-0.163	0.983	0.956
	Rengyoside B	Phenolic acids	-0.624	0.902	1	0.597	-0.451	0.175	0.484	0.526	-0.641	-0.622	-0.724	-0.5	0.919	0.769
	Rengyoside A	Phenolic acids	-0.262	0.881	0.597	1	0.314	0.257	-0.347	-0.279	-0.39	-0.498	-0.282	0.3	0.853	0.966
	Forsythenside B	Phenolic acids	0.78	-0.132	-0.451	0.314	1	0.559	-0.986	-0.993	0.68	0.562	0.806	0.996	-0.083	0.163
	Forsythiaside J	Phenolic acids	0.659	0.176	0.175	0.257	0.559	1	-0.422	-0.455	0.627	0.602	0.55	0.478	0.339	0.35
	Forsythiaside A	Phenolic acids	-0.695	0.123	0.484	-0.347	-0.986	-0.422	1	0.996	-0.586	-0.458	-0.744	-0.996	0.104	-0.166
	Isoforsythoside A*	Phenolic acids	-0.754	0.187	0.526	-0.279	-0.993	-0.455	0.996	1	-0.653	-0.532	-0.798	-0.999	0.157	-0.105
	Forsythialan B	Lignans	0.989	-0.633	-0.641	-0.39	0.68	0.627	-0.586	-0.653	1	0.989	0.972	0.651	-0.508	-0.423
	Forsythialan A	Lignans	0.956	-0.679	-0.622	-0.498	0.562	0.602	-0.458	-0.532	0.989	1	0.93	0.529	-0.547	-0.503
	Phillygenin	Lignans	0.988	-0.617	-0.724	-0.282	0.806	0.55	-0.744	-0.798	0.972	0.93	1	0.793	-0.521	-0.373
	Phillyrin	Lignans	0.753	-0.163	-0.5	0.3	0.996	0.478	-0.996	-0.999	0.651	0.529	0.793	1	-0.129	0.13
	11-methyl-forsythide*	Monoterpenoids	-0.437	0.983	0.919	0.853	-0.083	0.339	0.104	0.157	-0.508	-0.547	-0.521	-0.129	1	0.957
	Forsythide	Monoterpenoids	-0.317	0.956	0.769	0.966	0.163	0.35	-0.166	-0.105	-0.423	-0.503	-0.373	0.13	0.957	1
	N,N-Dimethylglycine*	Amino acids and derivatives	0.113	0.248	-0.193	0.658	0.693	-0.027	-0.791	-0.737	-0.026	-0.173	0.199	0.736	0.168	0.443
	2-Aminoisobutyric acid*	Amino acids and derivatives	0.807	-0.146	-0.45	0.29	0.999	0.594	-0.977	-0.987	0.711	0.598	0.827	0.99	-0.088	0.15
	L-Proline	Amino acids and derivatives	-0.921	0.444	0.676	0.022	-0.942	-0.516	0.912	0.944	-0.861	-0.777	-0.952	-0.94	0.379	0.164
	L-Valine*	Amino acids and derivatives	-0.934	0.815	0.823	0.559	-0.601	-0.383	0.539	0.607	-0.959	-0.956	-0.953	-0.596	0.726	0.63
	L-Threonine*	Amino acids and derivatives	-0.456	0.381	0.032	0.595	0.148	-0.529	-0.298	-0.221	-0.561	-0.667	-0.351	0.214	0.226	0.41
	5-Oxo-L-Proline	Amino acids and derivatives	0.82	-0.49	-0.771	-0.031	0.916	0.299	-0.925	-0.946	0.753	0.658	0.887	0.937	-0.468	-0.22
	Cycloleucine	Amino acids and derivatives	0.286	-0.712	-0.345	-0.93	-0.37	0.014	0.456	0.38	0.425	0.553	0.249	-0.39	-0.631	-0.811
	Pipecolic acid	Amino acids and derivatives	-0.613	0.927	0.71	0.922	-0.04	-0.077	-0.027	0.053	-0.715	-0.794	-0.618	-0.037	0.852	0.906
	L-Isoleucine	Amino acids and derivatives	-0.166	-0.535	-0.143	-0.869	-0.727	-0.363	0.764	0.713	-0.02	0.123	-0.184	-0.727	-0.519	-0.743
	L-Leucine*	Amino acids and derivatives	0.085	-0.65	-0.261	-0.928	-0.545	-0.16	0.611	0.544	0.231	0.37	0.056	-0.556	-0.597	-0.802
	L-Norleucine*	Amino acids and derivatives	-0.159	-0.539	-0.147	-0.872	-0.722	-0.357	0.76	0.709	-0.012	0.131	-0.176	-0.722	-0.522	-0.746
	L-Asparagine	Amino acids and derivatives	0.729	-0.521	-0.82	-0.055	0.86	0.138	-0.895	-0.909	0.663	0.566	0.818	0.896	-0.528	-0.27
	L-Aspartic Acid	Amino acids and derivatives	0.16	-0.356	-0.692	0.036	0.485	-0.454	-0.612	-0.587	0.09	-0.007	0.304	0.566	-0.474	-0.222
	1-Methylpiperidine-2-carboxylic acid*	Amino acids and derivatives	-0.613	-0.155	0.195	-0.567	-0.959	-0.598	0.95	0.937	-0.491	-0.359	-0.624	-0.947	-0.197	-0.436
	D-Proline betaine	Amino acids and derivatives	-0.6	-0.164	0.191	-0.577	-0.956	-0.585	0.95	0.935	-0.476	-0.343	-0.612	-0.945	-0.202	-0.444
	L-Glutamine	Amino acids and derivatives	0.759	-0.59	-0.859	-0.138	0.835	0.137	-0.863	-0.884	0.704	0.618	0.846	0.87	-0.59	-0.344
	L-Lysine	Amino acids and derivatives	0.754	-0.572	-0.849	-0.117	0.843	0.141	-0.873	-0.893	0.697	0.608	0.842	0.878	-0.573	-0.325
	L-Glutamic acid	Amino acids and derivatives	-0.835	0.014	0.117	-0.217	-0.792	-0.943	0.682	0.716	-0.783	-0.727	-0.767	-0.732	-0.13	-0.227
	L-Methionine	Amino acids and derivatives	-0.927	0.825	0.814	0.586	-0.57	-0.382	0.504	0.574	-0.958	-0.961	-0.943	-0.563	0.733	0.648
	L-Histidine	Amino acids and derivatives	0.695	-0.715	-0.941	-0.299	0.705	-0.025	-0.746	-0.772	0.662	0.595	0.796	0.752	-0.731	-0.508
	N-Acetyl-L-threonine	Amino acids and derivatives	-0.68	0.832	0.592	0.851	-0.082	-0.276	-0.016	0.069	-0.78	-0.861	-0.654	-0.059	0.722	0.796
	3-Hydroxy-3-methylpentane-1,5-dioic acid	Amino acids and derivatives	-0.659	0.115	0.489	-0.361	-0.975	-0.373	0.998	0.991	-0.547	-0.416	-0.715	-0.99	0.106	-0.17
	L-Methionine Sulfoxide	Amino acids and derivatives	0.984	-0.457	-0.601	-0.107	0.879	0.664	-0.811	-0.857	0.947	0.888	0.982	0.857	-0.353	-0.192
	L-Phenylalanine	Amino acids and derivatives	0.355	-0.236	-0.631	0.227	0.737	-0.147	-0.835	-0.81	0.255	0.13	0.474	0.796	-0.315	-0.027
	L-Arginine	Amino acids and derivatives	0.729	-0.461	-0.776	0.013	0.892	0.182	-0.925	-0.937	0.654	0.551	0.814	0.925	-0.464	-0.2
	L-Citrulline	Amino acids and derivatives	0.65	-0.368	-0.719	0.116	0.892	0.138	-0.94	-0.94	0.562	0.446	0.741	0.929	-0.388	-0.109
	L-Tyrosine	Amino acids and derivatives	-0.261	0.126	-0.243	0.422	0.281	-0.549	-0.434	-0.371	-0.361	-0.47	-0.133	0.358	-0.028	0.195
	N-Acetyl-L-Glutamine	Amino acids and derivatives	0.462	-0.111	-0.523	0.371	0.868	0.093	-0.938	-0.915	0.345	0.208	0.554	0.908	-0.155	0.139
	N-Glycyl-L-leucine*	Amino acids and derivatives	-0.657	0.469	0.193	0.571	-0.088	-0.631	-0.062	0.018	-0.743	-0.824	-0.565	-0.024	0.305	0.429
	L-Glycyl-L-isoleucine*	Amino acids and derivatives	-0.779	0.532	0.317	0.548	-0.25	-0.667	0.107	0.188	-0.849	-0.909	-0.701	-0.192	0.369	0.444
	Homoarginine	Amino acids and derivatives	0.572	-0.432	-0.776	0.042	0.809	-0.016	-0.876	-0.874	0.492	0.383	0.68	0.859	-0.475	-0.198
	2,6-Diaminooimelic acid	Amino acids and derivatives	-0.585	-0.319	-0.056	-0.624	-0.859	-0.801	0.806	0.799	-0.475	-0.366	-0.545	-0.818	-0.404	-0.574
	L-Tryptophan	Amino acids and derivatives	0.726	-0.703	-0.931	-0.282	0.734	0.023	-0.768	-0.795	0.69	0.622	0.822	0.776	-0.712	-0.487
	(5-L-Glutamyl)-L-amino acid	Amino acids and derivatives	-0.331	0.241	-0.128	0.512	0.247	-0.527	-0.399	-0.33	-0.436	-0.548	-0.212	0.319	0.087	0.3
	L-Glycyl-L-phenylalanine	Amino acids and derivatives	-0.014	-0.61	-0.216	-0.912	-0.622	-0.242	0.677	0.616	0.133	0.275	-0.038	-0.628	-0.571	-0.785
	L-Alanyl-L-Phenylalanine	Amino acids and derivatives	-0.769	0.706	0.485	0.709	-0.2	-0.492	0.077	0.163	-0.853	-0.922	-0.718	-0.159	0.567	0.634
	L-Cystine	Amino acids and derivatives	0.197	0.646	0.633	0.608	0.293	0.86	-0.185	-0.181	0.144	0.112	0.073	0.212	0.769	0.738
	L-Leucyl-L-phenylalanine	Amino acids and derivatives	-0.603	0.199	-0.048	0.316	-0.131	-0.797	-0.033	0.035	-0.665	-0.729	-0.483	-0.05	0.02	0.147
	L-Aspartyl-L-Phenylalanine	Amino acids and derivatives	-0.572	0.631	0.904	0.201	-0.681	0.142	0.748	0.76	-0.524	-0.444	-0.689	-0.738	0.678	0.434
	Nicotianamine	Amino acids and derivatives	-0.954	0.766	0.824	0.464	-0.69	-0.408	0.635	0.697	-0.962	-0.94	-0.978	-0.687	0.682	0.556
	Oxiglutatione	Amino acids and derivatives	-0.534	-0.162	-0.294	-0.098	-0.288	-0.952	0.131	0.174	-0.542	-0.562	-0.4	-0.198	-0.338	-0.258
	Loganetin	Sesquiterpenoids	0.679	-0.712	-0.445	-0.772	0.071	0.415	0.051	-0.035	0.779	0.864	0.626	0.031	-0.579	-0.679
	Sweroside	Sesquiterpenoids	-0.323	0.697	0.33	0.911	0.338	-0.074	-0.432	-0.354	-0.459	-0.586	-0.279	0.363	0.606	0.786
	Swertiamarin	Sesquiterpenoids	-0.754	0.871	0.983	0.536	-0.578	-0.004	0.589	0.636	-0.76	-0.732	-0.837	-0.615	0.861	0.699
	Loganic acid	Sesquiterpenoids	0.822	0.014	-0.111	0.261	0.815	0.934	-0.711	-0.741	0.763	0.7	0.759	0.757	0.152	0.261
	6'-O-D-Glucosylloganic acid	Sesquiterpenoids	0.778	-0.148	-0.044	-0.107	0.461	0.933	-0.308	-0.367	0.792	0.806	0.673	0.383	0.03	0
	Adoxosidic acid	Monoterpenoids	0.863	-0.059	-0.199	0.218	0.853	0.9	-0.756	-0.787	0.803	0.736	0.811	0.801	0.073	0.2
	Naringenin chalcone	Chalcones	-0.568	0.979	0.969	0.777	-0.256	0.22	0.272	0.326	-0.621	-0.639	-0.653	-0.299	0.984	0.901
	Phloretin-2'-O-glucoside (Phlorizin)	Chalcones	0.893	-0.156	-0.207	0.053	0.747	0.926	-0.627	-0.673	0.862	0.825	0.824	0.687	-0.002	0.074
	Rhein-8-O-glucoside	Anthraquinone	-0.691	0.971	0.966	0.745	-0.362	0.063	0.357	0.417	-0.737	-0.75	-0.761	-0.394	0.95	0.86
	Rhein-8-O-(6'-O-acetyl)glucoside	Anthraquinone	0.989	-0.589	-0.593	-0.357	0.682	0.673	-0.581	-0.648	0.998	0.987	0.963	0.648	-0.458	-0.378
	Pinocembrin (Dihydrochrysin)	Dihydroflavone	0.981	-0.384	-0.497	-0.073	0.852	0.76	-0.765	-0.813	0.947	0.895	0.958	0.817	-0.261	-0.125
	Naringenin (5,7,4'-Trihydroxyflavanone)*	Dihydroflavone	-0.55	0.966	0.979	0.746	-0.273	0.251	0.298	0.348	-0.596	-0.608	-0.642	-0.321	0.98	0.884
	Butin*	Dihydroflavone	-0.534	0.989	0.948	0.821	-0.187	0.245	0.2	0.256	-0.596	-0.625	-0.614	-0.229	0.994	0.931
	Eriodictyol (5,7,3',4'-Tetrahydroxyflavanone)	Dihydroflavone	0.301	0.596	0.53	0.631	0.434	0.894	-0.332	-0.327	0.234	0.185	0.189	0.357	0.718	0.729
	Hesperetin	Dihydroflavone	-0.136	0.79	0.859	0.603	-0.048	0.655	0.142	0.159	-0.167	-0.168	-0.268	-0.127	0.886	0.78
	Naringenin-7-O-glucoside (Prunin)*	Dihydroflavone	0.742	0.09	0.057	0.227	0.65	0.992	-0.521	-0.556	0.705	0.67	0.647	0.576	0.25	0.291
	Naringenin-7-O-Neohesperidoside(Naringin)	Dihydroflavone	0.921	-0.835	-0.845	-0.577	0.589	0.344	-0.532	-0.6	0.947	0.944	0.945	0.587	-0.753	-0.654
	Eriodictyol-7-O-Rutinoside (Eriocitrin)	Dihydroflavone	0.911	-0.251	-0.475	0.139	0.962	0.697	-0.908	-0.936	0.84	0.752	0.91	0.941	-0.16	0.037
	Pinobanksin*	Dihydroflavonol	-0.53	0.959	0.979	0.736	-0.268	0.277	0.298	0.346	-0.574	-0.584	-0.626	-0.318	0.979	0.879
	Dihydrokaempferol	Dihydroflavonol	-0.686	0.669	0.919	0.238	-0.737	0.013	0.781	0.802	-0.644	-0.569	-0.789	-0.783	0.689	0.453
	Dihydroquercetin(Taxifolin)	Dihydroflavonol	-0.973	0.733	0.762	0.46	-0.674	-0.49	0.602	0.668	-0.985	-0.971	-0.98	-0.661	0.632	0.526
	3-O-Acetylpinobanksin	Dihydroflavonol	0.959	-0.53	-0.482	-0.358	0.605	0.741	-0.486	-0.556	0.979	0.982	0.912	0.559	-0.381	-0.34
	Astilbin	Dihydroflavonol	-0.564	-0.238	0.109	-0.628	-0.932	-0.619	0.92	0.903	-0.439	-0.307	-0.567	-0.915	-0.281	-0.511
	Hesperetin-5-O-glucoside	Dihydroflavonol	0.982	-0.447	-0.476	-0.209	0.735	0.779	-0.627	-0.687	0.975	0.952	0.943	0.692	-0.306	-0.221
	Hesperetin-7-O-(6''-malonyl)glucoside	Dihydroflavonol	-0.129	0.572	0.163	0.871	0.52	0.011	-0.61	-0.54	-0.273	-0.414	-0.075	0.547	0.492	0.715
	Sclareolide	Ditepenoids	0.755	-0.925	-0.778	-0.831	0.243	0.194	-0.174	-0.254	0.834	0.887	0.765	0.239	-0.841	-0.844
	Sugiol	Ditepenoids	-0.662	0.909	0.999	0.605	-0.47	0.127	0.494	0.539	-0.68	-0.662	-0.755	-0.515	0.916	0.769
	2,7-Dihydroxy-3,4,6-trimethoxyphenanthrene	PhenAnthraquinones	-0.748	0.731	0.941	0.321	-0.724	-0.042	0.751	0.783	-0.719	-0.656	-0.841	-0.764	0.734	0.518
	N-Acetylputrescine	Phenolamine	0.011	0.291	0.61	-0.049	-0.339	0.59	0.483	0.449	0.076	0.164	-0.139	-0.426	0.431	0.202
	Agmatine	Phenolamine	0.142	0.192	0.507	-0.112	-0.249	0.656	0.402	0.36	0.209	0.295	-0.006	-0.338	0.345	0.13
	Spermine	Phenolamine	0.965	-0.71	-0.807	-0.376	0.758	0.439	-0.708	-0.764	0.958	0.922	0.991	0.755	-0.628	-0.48
	N-Feruloylserotonin	Phenolamine	0.46	0.284	0.391	0.218	0.285	0.954	-0.134	-0.167	0.456	0.465	0.324	0.193	0.453	0.379
	Diferuloylcadaverine	Phenolamine	-0.409	0.968	0.931	0.817	-0.098	0.385	0.131	0.18	-0.473	-0.504	-0.503	-0.151	0.997	0.937
	N',N'',N'''-p-Coumaroyl-cinnamoyl-caffeoyl spermidine	Phenolamine	-0.035	-0.26	-0.584	0.077	0.332	-0.595	-0.477	-0.441	-0.102	-0.192	0.114	0.419	-0.402	-0.173
	4-Hydroxybenzaldehyde	Phenolic acids	0.296	-0.959	-0.821	-0.923	-0.117	-0.426	0.099	0.045	0.389	0.454	0.37	-0.073	-0.979	-0.991
	5-Hydroxymethylfurfural	Phenolic acids	0.963	-0.31	-0.411	-0.024	0.836	0.82	-0.739	-0.786	0.928	0.878	0.926	0.793	-0.178	-0.056
	Salicylic acid*	Phenolic acids	0.84	-0.567	-0.819	-0.122	0.881	0.277	-0.887	-0.914	0.786	0.702	0.908	0.903	-0.542	-0.307
	4-Hydroxybenzoic acid*	Phenolic acids	0.955	-0.746	-0.828	-0.424	0.724	0.407	-0.674	-0.733	0.955	0.926	0.984	0.723	-0.667	-0.526
	Tyrosol	Phenolic acids	0.908	-0.592	-0.801	-0.174	0.877	0.377	-0.86	-0.897	0.864	0.792	0.958	0.888	-0.542	-0.33
	Phthalic anhydride	Phenolic acids	1	-0.541	-0.623	-0.238	0.798	0.66	-0.716	-0.773	0.984	0.947	0.99	0.772	-0.425	-0.298
	Cinnamic acid	Phenolic acids	none	none	none	none	none	none	none	none	none	none	none	none	none	none
	Hydrocinnamic acid	Phenolic acids	0.933	-0.423	-0.644	-0.012	0.943	0.562	-0.905	-0.938	0.875	0.793	0.957	0.936	-0.349	-0.141
	p-Hydroxyphenyl acetic acid	Phenolic acids	0.869	-0.727	-0.578	-0.642	0.368	0.531	-0.255	-0.337	0.932	0.976	0.832	0.333	-0.592	-0.607
	2,4-Dihydroxybenzoic acid*	Phenolic acids	-0.402	-0.268	0.139	-0.688	-0.885	-0.388	0.918	0.884	-0.262	-0.116	-0.438	-0.891	-0.263	-0.524
	3,4-Dihydroxybenzoic acid (Protocatechuic acid)*	Phenolic acids	0.634	-0.94	-0.741	-0.913	0.077	0.075	-0.014	-0.094	0.732	0.805	0.644	0.077	-0.867	-0.908
	2,5-Dihydroxybenzoic acid*	Phenolic acids	0.579	-0.937	-0.718	-0.939	0.009	0.027	0.052	-0.027	0.684	0.765	0.589	0.01	-0.87	-0.926
	p-Coumaric acid	Phenolic acids	0.612	-0.744	-0.455	-0.832	-0.018	0.32	0.131	0.046	0.721	0.817	0.565	-0.052	-0.622	-0.737
	Terephthalic acid*	Phenolic acids	-0.83	0.049	0.29	-0.319	-0.957	-0.775	0.898	0.915	-0.744	-0.646	-0.812	-0.926	-0.046	-0.237
	Vanillic acid	Phenolic acids	-0.131	-0.737	-0.493	-0.899	-0.55	-0.65	0.52	0.481	-0.012	0.092	-0.073	-0.506	-0.786	-0.898
	Coniferaldehyde	Phenolic acids	-0.446	0.39	0.037	0.609	0.163	-0.512	-0.312	-0.235	-0.553	-0.661	-0.342	0.229	0.237	0.424
	p-Coumaric acid methyl ester	Phenolic acids	-0.589	-0.144	0.223	-0.57	-0.959	-0.541	0.961	0.945	-0.463	-0.328	-0.609	-0.953	-0.174	-0.425
	Caffeic acid	Phenolic acids	0.856	-0.873	-0.934	-0.571	0.594	0.178	-0.57	-0.629	0.873	0.858	0.91	0.612	-0.825	-0.693
	Coniferyl alcohol	Phenolic acids	-0.36	-0.065	-0.342	0.153	0.052	-0.774	-0.215	-0.162	-0.419	-0.492	-0.218	0.142	-0.236	-0.062
	Syringaldehyde; 4-Hydroxy-3,5-Dimethoxybenzaldehyde	Phenolic acids	-0.955	0.354	0.372	0.143	-0.716	-0.845	0.598	0.656	-0.946	-0.924	-0.9	-0.664	0.203	0.133
	DL-3,4-Dihydroxymandelic acid	Phenolic acids	0.951	-0.676	-0.815	-0.308	0.806	0.416	-0.768	-0.818	0.931	0.882	0.987	0.809	-0.606	-0.433
	Butylidenephthalide	Phenolic acids	0.998	-0.596	-0.646	-0.317	0.746	0.636	-0.66	-0.722	0.995	0.97	0.987	0.72	-0.478	-0.367
	Ferulic acid	Phenolic acids	0.996	-0.607	-0.69	-0.295	0.784	0.591	-0.711	-0.769	0.985	0.949	0.998	0.766	-0.501	-0.368
	Syringic acid	Phenolic acids	-0.844	0.113	0.372	-0.282	-0.979	-0.713	0.931	0.948	-0.756	-0.655	-0.84	-0.955	0.029	-0.179
	2,6-Di-t-butylphenol	Phenolic acids	-0.49	0.647	0.909	0.237	-0.601	0.25	0.68	0.689	-0.449	-0.375	-0.617	-0.666	0.709	0.474
	3,4-Dimethoxycinnamic acid	Phenolic acids	0.354	0.469	0.51	0.427	0.319	0.936	-0.187	-0.201	0.322	0.308	0.222	0.231	0.619	0.571
	Methyl ferulate	Phenolic acids	-0.656	-0.09	0.255	-0.513	-0.975	-0.593	0.965	0.956	-0.537	-0.408	-0.67	-0.965	-0.134	-0.377
	Sinapinaldehyde	Phenolic acids	-0.79	-0.059	0.146	-0.373	-0.899	-0.863	0.823	0.839	-0.707	-0.618	-0.748	-0.854	-0.172	-0.329
	Sinapic acid	Phenolic acids	-0.848	0.161	0.434	-0.253	-0.989	-0.66	0.951	0.967	-0.76	-0.656	-0.856	-0.972	0.087	-0.133
	1-Feruloyl-sn-glycerol	Phenolic acids	-0.492	-0.319	0.034	-0.695	-0.897	-0.601	0.89	0.867	-0.361	-0.227	-0.492	-0.88	-0.356	-0.582
	2-Feruloyl-sn-glycerol	Phenolic acids	-0.762	0.106	0.433	-0.34	-1	-0.555	0.988	0.992	-0.659	-0.539	-0.789	-0.995	0.06	-0.189
	Dibutyl phthalate*	Phenolic acids	0.999	-0.519	-0.592	-0.227	0.79	0.69	-0.703	-0.76	0.985	0.949	0.983	0.76	-0.398	-0.278
	Phenethyl caffeate	Phenolic acids	0.982	-0.552	-0.542	-0.338	0.666	0.713	-0.558	-0.625	0.992	0.984	0.947	0.627	-0.413	-0.345
	4-O-Glucosyl-4-hydroxybenzoic acid	Phenolic acids	0.776	-0.303	-0.629	0.169	0.973	0.383	-0.983	-0.992	0.686	0.572	0.833	0.988	-0.279	-0.017
	1-O-Salicyl-D-glucose*	Phenolic acids	0.495	0.286	-0.081	0.678	0.91	0.56	-0.911	-0.887	0.363	0.226	0.504	0.899	0.315	0.551
	Glucosyloxybenzoic acid*	Phenolic acids	0.506	0.291	-0.067	0.677	0.91	0.587	-0.905	-0.883	0.376	0.24	0.511	0.895	0.326	0.557
	Salidroside	Phenolic acids	0.957	-0.445	-0.637	-0.054	0.922	0.598	-0.873	-0.911	0.907	0.834	0.972	0.91	-0.36	-0.168
	2-Acetyl-3-hydroxyphenyl-1-O-glucoside	Phenolic acids	0.981	-0.502	-0.503	-0.284	0.689	0.75	-0.578	-0.643	0.985	0.972	0.942	0.646	-0.36	-0.289
	2,5-Dihydroxybenzoic acid O-glucoside*	Phenolic acids	none	none	none	none	none	none	none	none	none	none	none	none	none	none
	Protocatechuic acid-4-O-glucoside*	Phenolic acids	none	none	none	none	none	none	none	none	none	none	none	none	none	none
	Feruloyltartaric acid (Fertaric acid)	Phenolic acids	0.994	-0.525	-0.64	-0.193	0.839	0.639	-0.767	-0.819	0.969	0.921	0.993	0.817	-0.419	-0.271
	2-(7-Dihydroxyl)-benzofuranyl-ferulic acid	Phenolic acids	0.999	-0.527	-0.605	-0.23	0.795	0.678	-0.71	-0.767	0.984	0.948	0.986	0.767	-0.408	-0.285
	p-Coumaric acid-4-O-glucoside*	Phenolic acids	0.896	-0.153	-0.349	0.194	0.932	0.799	-0.859	-0.887	0.827	0.745	0.872	0.896	-0.044	0.127
	1-O-[(E)-p-Cumaroyl]-D-glucose*	Phenolic acids	0.742	0.117	-0.123	0.449	0.916	0.825	-0.853	-0.861	0.647	0.547	0.708	0.876	0.216	0.391
	3-Hydroxy-4-isopropylbenzylalcohol-3-O-glucoside	Phenolic acids	-0.9	0.824	0.901	0.505	-0.66	-0.267	0.628	0.686	-0.909	-0.885	-0.947	-0.671	0.765	0.624
	3,4,5-Trimethoxyphenyl-1-O-Glucoside	Phenolic acids	0.928	-0.348	-0.573	0.056	0.957	0.624	-0.912	-0.943	0.863	0.778	0.941	0.943	-0.267	-0.062
	1-O-Galloyl-D-glucose	Phenolic acids	0.31	0.615	0.477	0.718	0.536	0.856	-0.454	-0.44	0.222	0.15	0.217	0.469	0.719	0.776
	Koaburaside	Phenolic acids	-0.941	0.759	0.852	0.427	-0.724	-0.366	0.683	0.739	-0.939	-0.908	-0.977	-0.728	0.688	0.54
	5-O-Caffeoylshikimic acid	Phenolic acids	0.794	-0.471	-0.274	-0.476	0.295	0.727	-0.148	-0.226	0.854	0.907	0.71	0.233	-0.303	-0.37
	5-O-p-Coumaroylquinic acid*	Phenolic acids	0.96	-0.518	-0.475	-0.343	0.614	0.75	-0.494	-0.563	0.978	0.98	0.912	0.567	-0.368	-0.326
	1-O-p-Coumaroylquinic acid*	Phenolic acids	0.986	-0.613	-0.728	-0.271	0.815	0.544	-0.755	-0.809	0.967	0.923	1	0.804	-0.52	-0.366
	3-O-p-Coumaroylquinic acid*	Phenolic acids	0.961	-0.512	-0.471	-0.337	0.617	0.754	-0.497	-0.566	0.978	0.978	0.912	0.57	-0.363	-0.319
	1-O-[(E)-Caffeoyl]-D-glucose*	Phenolic acids	0.905	-0.237	-0.239	-0.063	0.68	0.91	-0.551	-0.605	0.894	0.874	0.833	0.618	-0.076	-0.026
	6-O-Caffeoyl-D-glucose*	Phenolic acids	0.906	-0.232	-0.239	-0.053	0.688	0.911	-0.56	-0.614	0.893	0.871	0.834	0.626	-0.072	-0.018
	Coniferin	Phenolic acids	0.959	-0.53	-0.482	-0.358	0.605	0.741	-0.486	-0.556	0.979	0.982	0.912	0.559	-0.381	-0.34
	Methyl 6-O-galloyl-glucoside	Phenolic acids	none	none	none	none	none	none	none	none	none	none	none	none	none	none
	Chlorogenic acid*	Phenolic acids	0.97	-0.495	-0.476	-0.3	0.655	0.762	-0.539	-0.606	0.98	0.973	0.925	0.609	-0.348	-0.292
	Cryptochlorogenic acid*	Phenolic acids	0.903	-0.42	-0.33	-0.313	0.526	0.816	-0.389	-0.459	0.929	0.943	0.831	0.467	-0.255	-0.253
	1,7-Bis(4-Hydroxy-3-Methoxyphenyl)Hepta-4,6-Dien-3-One	Phenolic acids	0.07	-0.153	-0.536	0.243	0.51	-0.414	-0.643	-0.603	-0.024	-0.138	0.207	0.586	-0.278	-0.014
	6-O-Feruloyl-D-glucose	Phenolic acids	-0.61	0.912	1	0.618	-0.426	0.193	0.458	0.501	-0.631	-0.615	-0.71	-0.475	0.93	0.786
	Glucosyringic Acid	Phenolic acids	-0.9	0.661	0.849	0.256	-0.831	-0.321	0.816	0.857	-0.867	-0.804	-0.955	-0.845	0.615	0.413
	5-O-Feruloylquinic acid*	Phenolic acids	none	none	none	none	none	none	none	none	none	none	none	none	none	none
	3-O-Feruloylquinic acid	Phenolic acids	0.959	-0.53	-0.482	-0.358	0.605	0.741	-0.486	-0.556	0.979	0.982	0.912	0.559	-0.381	-0.34
	Chlorogenic acid methyl ester	Phenolic acids	0.959	-0.53	-0.482	-0.358	0.605	0.741	-0.486	-0.556	0.979	0.982	0.912	0.559	-0.381	-0.34
	1-O-Eudesmoylquinic acid	Phenolic acids	-0.492	-0.319	0.034	-0.695	-0.897	-0.601	0.89	0.867	-0.361	-0.227	-0.492	-0.88	-0.356	-0.582
	1-O-Glucosyl sinapate	Phenolic acids	-0.662	0.988	0.943	0.803	-0.285	0.078	0.274	0.337	-0.721	-0.748	-0.725	-0.314	0.963	0.899
	Oleoside 11-methyl ester*	Phenolic acids	0.486	0.449	0.326	0.586	0.626	0.932	-0.528	-0.53	0.409	0.341	0.393	0.556	0.573	0.638
	Benzyl-(2''-O-glucosyl)glucoside	Phenolic acids	0.297	-0.022	-0.451	0.438	0.773	-0.045	-0.867	-0.831	0.175	0.035	0.4	0.823	-0.095	0.197
	Chicoric Acid	Phenolic acids	-0.783	0.951	0.92	0.739	-0.406	-0.096	0.374	0.441	-0.832	-0.849	-0.83	-0.422	0.901	0.825
	Calceolarioside A*	Phenolic acids	0.982	-0.504	-0.654	-0.144	0.876	0.612	-0.815	-0.862	0.947	0.888	0.99	0.86	-0.408	-0.24
	3-O-p-Coumaroylshikimic acid O-glucoside*	Phenolic acids	-0.352	0.725	0.923	0.389	-0.395	0.44	0.486	0.497	-0.338	-0.29	-0.488	-0.469	0.807	0.613
	5-O-p-Coumaroylshikimic acid O-glucoside*	Phenolic acids	none	none	none	none	none	none	none	none	none	none	none	none	none	none
	Quillaic acid	Phenolic acids	-0.879	0.239	0.498	-0.178	-0.983	-0.637	0.945	0.966	-0.8	-0.701	-0.892	-0.969	0.164	-0.054
	3-O-p-Coumaroylquinic acid O-glucoside*	Phenolic acids	0.31	0.457	0.545	0.365	0.222	0.913	-0.084	-0.102	0.293	0.296	0.171	0.131	0.611	0.532
	1,3-O-Dicaffeoylquinic Acid (Cynarin)	Phenolic acids	0.962	-0.541	-0.495	-0.365	0.608	0.732	-0.49	-0.56	0.982	0.985	0.916	0.563	-0.393	-0.35
	Sibiricose A5	Phenolic acids	-0.707	0.741	0.491	0.776	-0.108	-0.407	-0.009	0.077	-0.803	-0.883	-0.66	-0.072	0.61	0.696
	Furanofructosyl-α-D-(3-mustard acyl)glucoside*	Phenolic acids	-0.409	0.968	0.931	0.817	-0.098	0.385	0.131	0.18	-0.473	-0.504	-0.503	-0.151	0.997	0.937
	Sibiricose A6*	Phenolic acids	none	none	none	none	none	none	none	none	none	none	none	none	none	none
	Crenatoside	Phenolic acids	0.989	-0.544	-0.673	-0.196	0.85	0.6	-0.786	-0.836	0.961	0.909	0.996	0.833	-0.445	-0.287
	Isoacteoside*	Phenolic acids	0.956	-0.403	-0.595	-0.019	0.928	0.637	-0.874	-0.911	0.904	0.829	0.965	0.912	-0.313	-0.125
	Acteoside*	Phenolic acids	-0.681	0.147	0.513	-0.33	-0.978	-0.377	0.999	0.994	-0.573	-0.444	-0.737	-0.993	0.135	-0.139
	Plantamajoside	Phenolic acids	-0.55	0.943	0.99	0.694	-0.319	0.261	0.353	0.398	-0.585	-0.586	-0.649	-0.371	0.965	0.848
	(S)-Campneoside II	Phenolic acids	0.834	-0.287	-0.586	0.166	0.987	0.496	-0.976	-0.991	0.748	0.641	0.872	0.99	-0.241	0.005
	2'-Acetylacteoside	Phenolic acids	0.944	-0.26	-0.342	0	0.807	0.862	-0.701	-0.748	0.911	0.866	0.896	0.758	-0.119	-0.013
	Dicaffeoylquinic acid-O-glucoside	Phenolic acids	none	none	none	none	none	none	none	none	none	none	none	none	none	none
	Echinacoside*	Phenolic acids	0.132	0.703	0.406	0.919	0.612	0.57	-0.603	-0.558	0.001	-0.117	0.097	0.58	0.731	0.88
	4-O-Digalloyl-3,5-di-O-galloylquinic acid	Phenolic acids	-0.695	0.762	0.962	0.365	-0.663	0.046	0.701	0.731	-0.672	-0.615	-0.795	-0.71	0.777	0.567
	1-Stearidonoyl-Glycerol	Glycerol ester	-0.409	0.968	0.931	0.817	-0.098	0.385	0.131	0.18	-0.473	-0.504	-0.503	-0.151	0.997	0.937
	1-α-Linolenoyl-glycerol*	Glycerol ester	0.353	0.574	0.347	0.776	0.677	0.789	-0.621	-0.6	0.243	0.143	0.29	0.625	0.655	0.775
	2-α-Linolenoyl-glycerol*	Glycerol ester	-0.813	-0.027	0.086	-0.26	-0.795	-0.945	0.688	0.718	-0.756	-0.696	-0.744	-0.735	-0.169	-0.269
	1-Linoleoylglycerol*	Glycerol ester	-0.739	0.241	0.586	-0.235	-0.978	-0.378	0.993	0.996	-0.641	-0.521	-0.796	-0.993	0.223	-0.045
	2-Linoleoylglycerol*	Glycerol ester	-0.654	-0.251	-0.02	-0.544	-0.86	-0.853	0.792	0.794	-0.556	-0.457	-0.607	-0.813	-0.352	-0.508
	1-Oleoyl-Sn-Glycerol	Glycerol ester	-0.649	-0.197	0.102	-0.562	-0.932	-0.73	0.895	0.89	-0.536	-0.417	-0.632	-0.904	-0.268	-0.473
	2-α-Linolenoyl-glycerol-1-O-glucoside*	Glycerol ester	-0.719	-0.178	-0.031	-0.409	-0.791	-0.941	0.693	0.711	-0.646	-0.573	-0.648	-0.731	-0.309	-0.418
	1-α-Linolenoyl-glycerol-3-O-glucoside*	Glycerol ester	0.959	-0.53	-0.482	-0.358	0.605	0.741	-0.486	-0.556	0.979	0.982	0.912	0.559	-0.381	-0.34
	1-α-Linolenoyl-glycerol-2,3-di-O-glucoside*	Glycerol ester	none	none	none	none	none	none	none	none	none	none	none	none	none	none
	2-α-Linolenoyl-glycerol-1,3-di-O-glucoside*	Glycerol ester	-0.697	-0.204	-0.079	-0.408	-0.752	-0.959	0.647	0.666	-0.628	-0.562	-0.618	-0.687	-0.34	-0.432
	Cytosine	Nucleotides and derivatives	0.997	-0.513	-0.611	-0.198	0.822	0.67	-0.743	-0.796	0.976	0.933	0.988	0.796	-0.399	-0.263
	Uracil	Nucleotides and derivatives	-0.75	0.116	0.451	-0.337	-0.999	-0.522	0.993	0.996	-0.646	-0.524	-0.783	-0.998	0.076	-0.178
	Adenine	Nucleotides and derivatives	0.063	0.537	0.127	0.871	0.668	0.218	-0.728	-0.67	-0.085	-0.23	0.099	0.68	0.493	0.725
	Guanine	Nucleotides and derivatives	0.184	-0.143	-0.545	0.289	0.627	-0.279	-0.746	-0.71	0.081	-0.044	0.312	0.695	-0.248	0.032
	2'-Deoxycytidine	Nucleotides and derivatives	-0.107	-0.722	-0.429	-0.928	-0.59	-0.56	0.582	0.536	0.023	0.141	-0.071	-0.559	-0.748	-0.892
	L-Sepiapterin	Nucleotides and derivatives	-0.768	0.656	0.898	0.221	-0.794	-0.11	0.82	0.846	-0.725	-0.649	-0.856	-0.83	0.654	0.422
	Thymidine	Nucleotides and derivatives	0.002	0.329	0.635	-0.005	-0.323	0.604	0.465	0.435	0.061	0.145	-0.148	-0.411	0.468	0.244
	Cytidine	Nucleotides and derivatives	0.984	-0.545	-0.687	-0.187	0.86	0.581	-0.801	-0.849	0.953	0.898	0.995	0.846	-0.452	-0.286
	Uridine*	Nucleotides and derivatives	0.982	-0.518	-0.667	-0.155	0.873	0.598	-0.814	-0.861	0.947	0.889	0.992	0.858	-0.423	-0.254
	2'-Deoxyadenosine	Nucleotides and derivatives	-0.698	0.769	0.965	0.376	-0.659	0.045	0.695	0.726	-0.677	-0.622	-0.798	-0.705	0.783	0.576
	2'-Deoxyguanosine*	Nucleotides and derivatives	-0.866	0.728	0.902	0.333	-0.773	-0.227	0.768	0.81	-0.843	-0.787	-0.932	-0.795	0.693	0.497
	Adenosine*	Nucleotides and derivatives	0.993	-0.557	-0.576	-0.313	0.71	0.695	-0.611	-0.675	0.996	0.978	0.967	0.675	-0.426	-0.338
	9-(Arabinosyl)hypoxanthine	Nucleotides and derivatives	none	none	none	none	none	none	none	none	none	none	none	none	none	none
	Guanosine	Nucleotides and derivatives	0.959	-0.53	-0.482	-0.358	0.605	0.741	-0.486	-0.556	0.979	0.982	0.912	0.559	-0.381	-0.34
	5-Aminoimidazole ribonucleotide	Nucleotides and derivatives	-0.728	0.004	-0.065	-0.044	-0.491	-0.977	0.342	0.391	-0.724	-0.724	-0.617	-0.41	-0.171	-0.152
	5'-Deoxy-5'-(methylthio)adenosine	Nucleotides and derivatives	-0.89	0.726	0.888	0.34	-0.777	-0.27	0.763	0.808	-0.869	-0.816	-0.949	-0.794	0.683	0.494
	2-(Dimethylamino)guanosine	Nucleotides and derivatives	0.025	0.482	0.058	0.831	0.645	0.104	-0.724	-0.663	-0.122	-0.269	0.079	0.669	0.419	0.663
	Cyclic 3',5'-Adenylic acid	Nucleotides and derivatives	0.776	-0.475	-0.266	-0.494	0.265	0.713	-0.117	-0.196	0.841	0.898	0.691	0.202	-0.308	-0.383
	2'-Deoxyadenosine-5'-monophosphate	Nucleotides and derivatives	-0.546	0.888	0.995	0.588	-0.403	0.269	0.451	0.487	-0.561	-0.541	-0.656	-0.46	0.922	0.77
	Adenosine 5'-monophosphate	Nucleotides and derivatives	-0.866	0.584	0.82	0.149	-0.878	-0.308	0.875	0.907	-0.816	-0.737	-0.928	-0.896	0.55	0.324
	Guanosine 5'-monophosphate	Nucleotides and derivatives	-0.702	0.499	0.809	0.029	-0.858	-0.115	0.899	0.91	-0.632	-0.532	-0.794	-0.896	0.512	0.248
	Succinyladenosine	Nucleotides and derivatives	-0.883	0.813	0.917	0.472	-0.683	-0.231	0.661	0.715	-0.884	-0.852	-0.939	-0.699	0.765	0.607
	Uridine 5'-diphosphate	Nucleotides and derivatives	0.084	0.482	0.062	0.837	0.687	0.181	-0.755	-0.697	-0.064	-0.212	0.129	0.705	0.433	0.676
	Uridine 5'-diphospho-D-glucose	Nucleotides and derivatives	-0.437	-0.36	0.004	-0.732	-0.875	-0.561	0.877	0.848	-0.302	-0.165	-0.441	-0.862	-0.387	-0.615
	Nicotinic acid adenine dinucleotide	Nucleotides and derivatives	0.524	0.022	0.233	-0.102	0.154	0.877	0.01	-0.044	0.563	0.612	0.389	0.065	0.202	0.08
	Cyanidin-3-O-(6''-O-p-Coumaroyl)glucoside	Anthocyanins	0.069	-0.767	-0.436	-0.977	-0.507	-0.348	0.537	0.476	0.207	0.333	0.079	-0.495	-0.751	-0.91
	Delphinidin-3-O-(6''-O-p-coumaroyl)glucoside	Anthocyanins	0.941	-0.375	-0.585	0.021	0.945	0.629	-0.896	-0.93	0.882	0.802	0.953	0.93	-0.289	-0.092
	Chrysin	Flavonoid	0.959	-0.53	-0.482	-0.358	0.605	0.741	-0.486	-0.556	0.979	0.982	0.912	0.559	-0.381	-0.34
	Tectochrysin	Flavonoid	0.959	-0.53	-0.482	-0.358	0.605	0.741	-0.486	-0.556	0.979	0.982	0.912	0.559	-0.381	-0.34
	Apigenin-7,4'-dimethyl ether	Flavonoid	0.543	-0.903	-0.649	-0.947	-0.056	0.048	0.127	0.046	0.656	0.748	0.542	-0.062	-0.827	-0.91
	Hispidulin (5,7,4'-Trihydroxy-6-methoxyflavone)*	Flavonoid	0.969	-0.615	-0.574	-0.425	0.605	0.665	-0.496	-0.568	0.992	0.996	0.936	0.567	-0.477	-0.426
	Diosmetin (5,7,3'-Trihydroxy-4'-methoxyflavone)*	Flavonoid	0.991	-0.454	-0.516	-0.182	0.783	0.753	-0.685	-0.742	0.976	0.942	0.962	0.745	-0.322	-0.215
	Nobiletin (5,6,7,8,3',4'-Hexamethoxyflavone)	Flavonoid	-0.427	0.919	0.969	0.688	-0.232	0.396	0.285	0.322	-0.463	-0.465	-0.538	-0.293	0.964	0.851
	Apigenin-5-O-glucoside	Flavonoid	0.9	-0.293	-0.542	0.122	0.975	0.62	-0.936	-0.961	0.826	0.732	0.915	0.963	-0.218	-0.003
	Kaempferol-4'-O-glucoside*	Flavonoid	0.918	-0.338	-0.571	0.073	0.963	0.614	-0.921	-0.95	0.851	0.763	0.934	0.951	-0.259	-0.05
	Luteolin-7-O-glucoside (Cynaroside)	Flavonoid	0.637	-0.858	-0.995	-0.519	0.52	-0.153	-0.558	-0.595	0.639	0.606	0.74	0.57	-0.878	-0.705
	Chrysoeriol-7-O-glucoside*	Flavonoid	-0.236	0.25	0.632	-0.184	-0.623	0.298	0.739	0.711	-0.144	-0.028	-0.368	-0.693	0.352	0.076
	Diosmetin-7-O-galactoside*	Flavonoid	0.902	-0.242	-0.234	-0.077	0.663	0.91	-0.532	-0.588	0.893	0.876	0.828	0.6	-0.079	-0.035
	Mearnsetin-3-O-glucoside	Flavonoid	-0.884	0.869	0.9	0.591	-0.58	-0.245	0.541	0.605	-0.908	-0.901	-0.925	-0.589	0.805	0.692
	Tricin-7-O-saccharic acid	Flavonoid	0.098	0.096	-0.337	0.513	0.642	-0.185	-0.757	-0.707	-0.027	-0.166	0.208	0.699	-0.005	0.274
	Rhoifolin	Flavonoid	0.782	-0.105	-0.419	0.331	0.999	0.592	-0.98	-0.986	0.681	0.564	0.802	0.991	-0.05	0.19
	Acacetin-7-O-rutinoside (Linarin)	Flavonoid	none	none	none	none	none	none	none	none	none	none	none	none	none	none
	Luteolin-7-O-neohesperidoside (Lonicerin)*	Flavonoid	0.132	-0.803	-0.482	-0.989	-0.451	-0.312	0.484	0.42	0.268	0.39	0.143	-0.439	-0.781	-0.929
	Kaempferol-3-O-rutinoside(Nicotiflorin)	Flavonoid	0.617	0.311	0.121	0.55	0.789	0.902	-0.707	-0.711	0.527	0.439	0.551	0.732	0.424	0.548
	Luteolin-7-O-rutinoside*	Flavonoid	-0.054	-0.698	-0.357	-0.946	-0.605	-0.427	0.624	0.57	0.086	0.216	-0.043	-0.589	-0.696	-0.871
	Diosmetin-7-O-Neohesperidoside (Neodiosmin)*	Flavonoid	-0.058	-0.119	-0.482	0.235	0.39	-0.525	-0.536	-0.491	-0.145	-0.252	0.083	0.472	-0.26	-0.016
	Diosmetin-7-O-rutinoside (Diosmin)*	Flavonoid	-0.358	0.929	0.939	0.746	-0.124	0.455	0.177	0.216	-0.408	-0.425	-0.467	-0.186	0.978	0.893
	Chrysoeriol-7,4'-di-O-glucoside	Flavonoid	0.96	-0.339	-0.506	0.015	0.912	0.727	-0.841	-0.881	0.909	0.84	0.949	0.885	-0.231	-0.064
	Tricin-7-O-(2''-feruloyl)glucuronide	Flavonoid	-0.708	0.925	0.748	0.867	-0.167	-0.163	0.096	0.177	-0.797	-0.861	-0.714	-0.162	0.841	0.866
	Tangeretin	Flavonols	-0.465	0.968	0.955	0.786	-0.172	0.338	0.204	0.252	-0.52	-0.542	-0.559	-0.224	0.993	0.916
	Avicularin	Flavonols	0.977	-0.372	-0.453	-0.095	0.811	0.797	-0.712	-0.764	0.952	0.91	0.943	0.77	-0.239	-0.125
	Kaempferol-3-O-glucoside (Astragalin)*	Flavonols	0.984	-0.519	-0.663	-0.161	0.868	0.605	-0.807	-0.855	0.951	0.894	0.992	0.852	-0.423	-0.257
	Kaempferol-3-O-galactoside (Trifolin)	Flavonols	0.996	-0.598	-0.686	-0.282	0.793	0.595	-0.72	-0.777	0.983	0.946	0.998	0.774	-0.492	-0.357
	Kaempferol-7-O-glucoside	Flavonols	1	-0.579	-0.638	-0.292	0.763	0.645	-0.678	-0.738	0.993	0.964	0.989	0.736	-0.461	-0.346
	Quercetin-3-O-rhamnoside(Quercitrin)*	Flavonols	0.972	-0.382	-0.425	-0.141	0.757	0.816	-0.647	-0.704	0.957	0.928	0.928	0.71	-0.239	-0.149
	Isohyperoside	Flavonols	0.981	-0.427	-0.465	-0.182	0.75	0.789	-0.642	-0.701	0.97	0.943	0.941	0.706	-0.286	-0.196
	Quercetin-3-O-galactoside (Hyperin)*	Flavonols	0.972	-0.402	-0.429	-0.174	0.732	0.811	-0.619	-0.678	0.963	0.939	0.925	0.684	-0.257	-0.177
	Quercetin-3-O-glucoside (Isoquercitrin)*	Flavonols	0.985	-0.458	-0.488	-0.217	0.737	0.771	-0.63	-0.69	0.978	0.954	0.947	0.694	-0.318	-0.231
	Spiraeoside	Flavonols	0.986	-0.475	-0.5	-0.237	0.727	0.76	-0.621	-0.682	0.982	0.96	0.949	0.686	-0.335	-0.251
	6-Hydroxykaempferol-7-O-glucoside*	Flavonols	1	-0.553	-0.627	-0.256	0.787	0.657	-0.703	-0.761	0.987	0.953	0.99	0.76	-0.437	-0.313
	Quercetin-7-O-glucoside	Flavonols	0.987	-0.477	-0.504	-0.236	0.731	0.757	-0.625	-0.687	0.982	0.96	0.951	0.69	-0.338	-0.252
	Isorhamnetin-3-O-gallate	Flavonols	0.801	-0.127	-0.059	-0.051	0.529	0.95	-0.381	-0.437	0.804	0.805	0.702	0.453	0.048	0.04
	Kaempferol-3-O-(2''-O-acetyl)glucuronide	Flavonols	-0.136	0.867	0.608	0.984	0.38	0.426	-0.385	-0.327	-0.26	-0.364	-0.177	0.351	0.872	0.974
	Quercetin-3-O-(6''-acetyl)galactoside	Flavonols	0.949	-0.272	-0.413	0.047	0.884	0.802	-0.799	-0.839	0.901	0.838	0.921	0.846	-0.15	-0.004
	Isorhamnetin-3-O-(6''-acetylglucoside)	Flavonols	-0.679	0.123	0.49	-0.351	-0.981	-0.397	1	0.994	-0.569	-0.439	-0.732	-0.994	0.109	-0.164
	Quercetin-3-O-(6''-malonyl)galactoside*	Flavonols	0.979	-0.381	-0.462	-0.101	0.811	0.791	-0.713	-0.765	0.954	0.912	0.946	0.771	-0.248	-0.133
	Quercetin-7-O-(6''-malonyl)glucoside*	Flavonols	0.976	-0.363	-0.472	-0.059	0.848	0.778	-0.758	-0.806	0.942	0.891	0.949	0.811	-0.237	-0.105
	Kaempferol-3-O-neohesperidoside*	Flavonols	0.973	-0.386	-0.538	-0.039	0.895	0.712	-0.822	-0.865	0.93	0.866	0.964	0.868	-0.277	-0.116
	Quercetin-3-O-(4''-O-glucosyl)rhamnoside*	Flavonols	0.94	-0.417	-0.631	-0.012	0.94	0.584	-0.898	-0.932	0.883	0.803	0.959	0.931	-0.338	-0.136
	Quercetin-3-O-rutinoside (Rutin)*	Flavonols	0.927	-0.66	-0.83	-0.268	0.829	0.372	-0.804	-0.848	0.898	0.84	0.973	0.838	-0.603	-0.411
	Quercetin-3-O-robinobioside*	Flavonols	0.655	0.108	-0.232	0.523	0.971	0.614	-0.957	-0.949	0.537	0.409	0.665	0.958	0.156	0.394
	Isorhamnetin-3-O-neohesperidoside	Flavonols	-0.409	0.968	0.931	0.817	-0.098	0.385	0.131	0.18	-0.473	-0.504	-0.503	-0.151	0.997	0.937
	Sexangularetin-3-O-glucoside-7-O-rhamnoside*	Flavonols	0.967	-0.37	-0.534	-0.015	0.907	0.709	-0.838	-0.879	0.919	0.852	0.959	0.882	-0.264	-0.096
	6-Hydroxykaempferol-7,6-O-Diglucoside	Flavonols	-0.753	0.783	0.961	0.395	-0.679	-0.027	0.702	0.738	-0.736	-0.684	-0.843	-0.718	0.781	0.582
	Quercetin-7-O-(6''-malonyl)glucosyl-5-O-glucoside	Flavonols	-0.726	0.961	0.84	0.842	-0.245	-0.099	0.194	0.27	-0.802	-0.849	-0.753	-0.252	0.895	0.881
	Quercetin-5-O-(6''-malonyl)glucosyl-5-O-glucoside	Flavonols	none	none	none	none	none	none	none	none	none	none	none	none	none	none
	Kaempferol-3-O-neohesperidoside-7-O-glucoside	Flavonols	-0.738	0.936	0.979	0.661	-0.466	0.014	0.465	0.52	-0.768	-0.763	-0.811	-0.498	0.916	0.795
	Quercetin-3-O-(2''-O-Rhamnosyl)rutinoside	Flavonols	-0.646	-0.192	0.115	-0.563	-0.938	-0.714	0.904	0.898	-0.531	-0.411	-0.633	-0.911	-0.259	-0.469
	Quercetin-3-O-rutinoside-7-O-glucoside*	Flavonols	0.781	-0.519	-0.805	-0.056	0.887	0.218	-0.908	-0.927	0.716	0.622	0.859	0.915	-0.51	-0.258
	Gossypetin-3-O-rutinoside-8-O-rhamnoside*	Flavonols	-0.613	0.653	0.915	0.224	-0.696	0.102	0.755	0.771	-0.569	-0.491	-0.726	-0.75	0.691	0.451
	6-Hydroxykaempferol-3,7,6-O-triglycoside	Flavonols	-0.763	0.679	0.912	0.251	-0.774	-0.089	0.8	0.828	-0.724	-0.652	-0.852	-0.811	0.679	0.451
	Hesperetin-8-C-glucoside-3'-O-glucoside	Flavonoid carbonoside	-0.739	0.689	0.922	0.264	-0.753	-0.05	0.785	0.812	-0.701	-0.63	-0.833	-0.794	0.695	0.468
	Hesperetin-6-C-glucoside-7-O-glucoside	Flavonoid carbonoside	-0.378	0.895	0.957	0.663	-0.212	0.447	0.275	0.308	-0.41	-0.409	-0.495	-0.278	0.952	0.834
	1,3,7-Trimethoxyxanthone	Xanthone	none	none	none	none	none	none	none	none	none	none	none	none	none	none
	Choline Alfoscerate	PC	-0.437	-0.233	-0.39	-0.123	-0.194	-0.922	0.038	0.076	-0.45	-0.478	-0.296	-0.101	-0.406	-0.302
	Epipinoresinol*	Lignans	1	-0.549	-0.611	-0.263	0.772	0.672	-0.684	-0.744	0.99	0.959	0.985	0.743	-0.428	-0.313
	Matairesinol	Lignans	0.92	-0.492	-0.717	-0.069	0.925	0.475	-0.899	-0.933	0.866	0.785	0.958	0.927	-0.431	-0.216
	Pinoresinol*	Lignans	1	-0.54	-0.606	-0.252	0.779	0.677	-0.691	-0.75	0.989	0.956	0.985	0.75	-0.419	-0.302
	Lariciresinol	Lignans	-0.692	0.425	0.173	0.504	-0.154	-0.695	0	0.079	-0.767	-0.838	-0.595	-0.086	0.255	0.365
	Lirioresinol A*	Lignans	-0.901	0.861	0.85	0.621	-0.543	-0.313	0.486	0.556	-0.935	-0.94	-0.926	-0.542	0.78	0.693
	Syringaresinol*	Lignans	-0.909	0.85	0.859	0.592	-0.576	-0.316	0.522	0.59	-0.937	-0.935	-0.937	-0.576	0.772	0.673
	Chestnutlignansoide	Lignans	0.911	-0.358	-0.6	0.062	0.965	0.578	-0.929	-0.957	0.844	0.753	0.934	0.957	-0.287	-0.071
	Matairesinol-4'-O-glucoside (Matairesinoside)	Lignans	0.522	0.406	0.167	0.666	0.794	0.828	-0.733	-0.723	0.415	0.312	0.468	0.745	0.497	0.643
	Pinoresinol-4-O-glucoside	Lignans	0.729	0.117	-0.146	0.469	0.935	0.787	-0.882	-0.887	0.629	0.522	0.704	0.9	0.206	0.395
	Isolariciresinol-9'-O-glucoside	Lignans	-0.905	0.236	0.463	-0.154	-0.964	-0.702	0.91	0.937	-0.833	-0.744	-0.904	-0.942	0.145	-0.053
	Lariciresinol-4'-O-glucoside*	Lignans	0.597	0.167	-0.188	0.58	0.955	0.584	-0.949	-0.934	0.473	0.34	0.609	0.944	0.206	0.447
	(-)-Secoisolariciresinol 4-O-glucoside	Lignans	-0.23	0.752	0.395	0.964	0.409	0.106	-0.477	-0.404	-0.37	-0.498	-0.21	0.418	0.692	0.864
	Arctiin	Lignans	0.765	-0.153	-0.484	0.303	0.998	0.509	-0.993	-0.998	0.664	0.544	0.8	0.999	-0.114	0.141
	1-Hydroxypinoresinol-1-O-Glucoside	Lignans	-0.513	0.998	0.877	0.908	-0.069	0.206	0.06	0.125	-0.598	-0.652	-0.572	-0.1	0.983	0.973
	Nortrachelogenin-4-O-glucoside	Lignans	-0.597	0.828	0.555	0.892	0.024	-0.206	-0.119	-0.035	-0.709	-0.802	-0.571	0.045	0.726	0.824
	Olivil-4'-O-glucoside	Lignans	-0.084	0.838	0.808	0.747	0.127	0.676	-0.051	-0.024	-0.146	-0.18	-0.199	0.056	0.921	0.878
	5'-Methoxymatairesinoside	Lignans	-0.257	0.945	0.827	0.899	0.122	0.48	-0.092	-0.043	-0.345	-0.405	-0.34	0.072	0.978	0.979
	Eucommin A	Lignans	0.189	0.436	0.019	0.81	0.759	0.273	-0.812	-0.762	0.042	-0.106	0.228	0.771	0.404	0.652
	5'-Methoxyisolariciresinol-9'-O-glucoside	Lignans	-0.728	0.082	0.424	-0.371	-0.997	-0.52	0.994	0.993	-0.62	-0.495	-0.76	-0.996	0.044	-0.211
	Pinoresinol-4-O-(6''-acetyl)glucoside	Lignans	-0.996	0.565	0.596	0.308	-0.727	-0.68	0.632	0.695	-0.996	-0.975	-0.975	-0.695	0.438	0.342
	Syringaresinol-4'-O-(6''-acetyl)glucoside	Lignans	-0.741	0.969	0.902	0.796	-0.323	-0.061	0.288	0.358	-0.803	-0.834	-0.785	-0.338	0.918	0.868
	Pinoresinol-4,4'-O-di-O-glucoside	Lignans	-0.727	0.935	0.778	0.853	-0.206	-0.157	0.14	0.22	-0.81	-0.867	-0.738	-0.204	0.855	0.865
	1-Hydroxypineolin Diglucoside	Lignans	-0.871	0.882	0.908	0.61	-0.561	-0.221	0.524	0.588	-0.898	-0.893	-0.914	-0.572	0.821	0.711
	Olivil-4,4'-Di-O-glucoside	Lignans	0.404	0.525	0.413	0.63	0.562	0.912	-0.466	-0.463	0.327	0.262	0.306	0.49	0.645	0.695
	Medioresinol-4,4'-di-O-glucoside	Lignans	-0.675	0.952	0.785	0.887	-0.148	-0.086	0.089	0.168	-0.764	-0.827	-0.692	-0.15	0.882	0.9
	Diethanolamine	Others	-0.075	0.344	-0.086	0.701	0.547	-0.161	-0.662	-0.597	-0.211	-0.353	0.015	0.596	0.239	0.494
	(S)-2-Phenyloxirane	Others	0.99	-0.57	-0.578	-0.336	0.691	0.689	-0.59	-0.655	0.997	0.983	0.962	0.656	-0.437	-0.357
	Phenethylamine	Others	0.872	-0.736	-0.902	-0.347	0.767	0.234	-0.759	-0.802	0.851	0.798	0.936	0.788	-0.699	-0.507
	4-Methyl-5-thiazoleethanol	Others	0.773	-0.684	-0.912	-0.259	0.775	0.101	-0.799	-0.828	0.735	0.664	0.86	0.811	-0.681	-0.456
	Sodium Valproate	Others	-0.599	0.215	0.598	-0.274	-0.921	-0.192	0.97	0.96	-0.493	-0.364	-0.682	-0.953	0.235	-0.053
	Dihydroactinidiolide	Others	0.885	-0.529	-0.77	-0.092	0.911	0.38	-0.9	-0.931	0.829	0.746	0.937	0.922	-0.485	-0.258
	Eucommiol*	Others	-0.617	0.144	0.53	-0.339	-0.95	-0.28	0.988	0.978	-0.505	-0.372	-0.686	-0.974	0.152	-0.132
	D-Pinitol	Others	0.963	-0.594	-0.544	-0.415	0.593	0.686	-0.48	-0.552	0.988	0.994	0.925	0.553	-0.452	-0.408
	Z-6,7-Epoxyligustilide	Others	0.994	-0.46	-0.556	-0.154	0.827	0.718	-0.741	-0.794	0.969	0.925	0.976	0.796	-0.339	-0.208
	Sodium ferulate	Others	-0.762	0.453	0.762	-0.019	-0.911	-0.236	0.936	0.949	-0.687	-0.584	-0.839	-0.939	0.447	0.186
	Annuionone D	Others	-0.412	0.671	0.912	0.291	-0.507	0.352	0.596	0.604	-0.381	-0.316	-0.546	-0.578	0.747	0.526
	5,6-Dihydroxyindole-5-O-β-glucoside	Others	-0.776	0.611	0.869	0.166	-0.829	-0.148	0.853	0.877	-0.725	-0.642	-0.86	-0.862	0.607	0.368
	4,7,9,9'-Tetrahydroxy-3,3'-dimethoxy-8-O-4'-neolignan	Others	-0.47	-0.004	-0.253	0.16	-0.062	-0.827	-0.103	-0.047	-0.522	-0.584	-0.333	0.027	-0.182	-0.036
	Calceolarioside D*	Others	0.747	0.005	0.046	0.082	0.544	0.984	-0.4	-0.446	0.735	0.725	0.642	0.466	0.177	0.176
	LysoPC 14:0	LPC	-0.445	0.113	-0.186	0.315	0.044	-0.729	-0.208	-0.144	-0.519	-0.602	-0.314	0.128	-0.06	0.112
	LysoPC 15:0(2n isomer)*	LPC	-0.355	-0.047	-0.334	0.178	0.07	-0.758	-0.233	-0.179	-0.418	-0.494	-0.213	0.159	-0.218	-0.04
	LysoPC 15:0*	LPC	-0.359	-0.036	-0.324	0.189	0.072	-0.755	-0.235	-0.18	-0.423	-0.5	-0.218	0.16	-0.207	-0.028
	LysoPC 16:2(2n isomer)	LPC	-0.6	-0.02	-0.184	0.044	-0.276	-0.927	0.114	0.167	-0.624	-0.656	-0.471	-0.188	-0.202	-0.114
	LysoPC 16:1(2n isomer)*	LPC	-0.664	0.028	-0.112	0.055	-0.347	-0.939	0.188	0.243	-0.684	-0.708	-0.543	-0.262	-0.153	-0.087
	LysoPC 16:1*	LPC	-0.659	0.581	0.299	0.675	-0.06	-0.531	-0.079	0.004	-0.754	-0.841	-0.582	-0.006	0.43	0.55
	LysoPC 16:0	LPC	-0.498	0.783	0.469	0.908	0.148	-0.162	-0.245	-0.162	-0.62	-0.728	-0.463	0.172	0.683	0.816
	LysoPC 16:0(2n isomer)	LPC	-0.258	-0.056	-0.377	0.219	0.19	-0.677	-0.349	-0.297	-0.332	-0.422	-0.115	0.277	-0.218	-0.012
	LysoPC 17:1	LPC	-0.652	-0.192	-0.185	-0.276	-0.563	-1	0.429	0.46	-0.617	-0.589	-0.543	-0.483	-0.353	-0.367
	LysoPC 18:3	LPC	0.562	0.28	0.295	0.319	0.482	0.992	-0.345	-0.372	0.53	0.508	0.443	0.397	0.441	0.432
	LysoPC 18:3(2n isomer)	LPC	-0.754	-0.1	-0.029	-0.274	-0.709	-0.981	0.589	0.62	-0.705	-0.657	-0.668	-0.64	-0.252	-0.318
	LysoPC 18:2(2n isomer)	LPC	-0.293	0.931	0.9	0.798	-0.019	0.501	0.069	0.11	-0.356	-0.387	-0.397	-0.079	0.982	0.926
	LysoPC 18:1(2n isomer)	LPC	-0.301	0.934	0.902	0.8	-0.025	0.493	0.074	0.115	-0.364	-0.396	-0.405	-0.085	0.983	0.927
	LysoPC 18:1	LPC	0.959	-0.53	-0.482	-0.358	0.605	0.741	-0.486	-0.556	0.979	0.982	0.912	0.559	-0.381	-0.34
	LysoPC 18:0	LPC	-0.223	0.922	0.849	0.841	0.087	0.542	-0.039	0.002	-0.299	-0.345	-0.321	0.028	0.974	0.948
	LysoPE 14:0	LPE	-0.311	0.231	-0.143	0.511	0.267	-0.514	-0.418	-0.35	-0.417	-0.53	-0.191	0.34	0.079	0.296
	LysoPE 16:0*	LPE	-0.215	0.896	0.643	0.992	0.316	0.36	-0.33	-0.267	-0.337	-0.439	-0.253	0.291	0.89	0.984
	LysoPE 16:0(2n isomer)*	LPE	-0.29	0.23	-0.149	0.519	0.291	-0.495	-0.44	-0.372	-0.398	-0.514	-0.171	0.362	0.08	0.302
	LysoPE 18:3*	LPE	0.122	0.699	0.688	0.641	0.242	0.819	-0.14	-0.13	0.068	0.038	-0.002	0.162	0.814	0.776
	LysoPE 18:3(2n isomer)*	LPE	-0.702	-0.201	-0.057	-0.423	-0.778	-0.945	0.679	0.696	-0.629	-0.557	-0.629	-0.716	-0.332	-0.436
	LysoPE 18:2(2n isomer)*	LPE	-0.622	-0.161	-0.217	-0.184	-0.454	-0.992	0.307	0.345	-0.608	-0.601	-0.502	-0.369	-0.332	-0.305
	LysoPE 18:2*	LPE	0.247	0.6	0.596	0.568	0.315	0.887	-0.201	-0.201	0.198	0.169	0.122	0.231	0.731	0.699
	LysoPE 18:1*	LPE	0.461	0.396	0.404	0.411	0.431	0.971	-0.3	-0.318	0.422	0.398	0.338	0.345	0.549	0.532
	LysoPE 18:1(2n isomer)*	LPE	-0.325	-0.092	-0.375	0.139	0.081	-0.76	-0.243	-0.193	-0.384	-0.458	-0.18	0.172	-0.262	-0.081
	Gallic acid	Tannin	-0.285	-0.326	0.097	-0.735	-0.822	-0.282	0.874	0.83	-0.141	0.009	-0.331	-0.837	-0.298	-0.562
	β-Amyrenone*	Triterpene	-0.752	0.13	0.466	-0.326	-0.998	-0.51	0.994	0.997	-0.648	-0.527	-0.787	-0.999	0.092	-0.164
	δ-Amyrenone*	Triterpene	-0.725	0.084	0.428	-0.37	-0.996	-0.514	0.995	0.994	-0.617	-0.492	-0.759	-0.997	0.047	-0.209
	Lupenone	Triterpene	-0.61	0.317	0.684	-0.17	-0.889	-0.122	0.943	0.939	-0.515	-0.394	-0.702	-0.928	0.343	0.059
	2,3-Dihydroxy 5(6),12(13)diene ursolic acid*	Triterpene	-0.885	0.469	0.723	0.028	-0.937	-0.426	0.924	0.951	-0.822	-0.733	-0.932	-0.945	0.422	0.191
	3,24-Dihydroxy-17,21-semiacetal-12(13)oleanolic fruit	Triterpene	-0.958	0.667	0.802	0.303	-0.809	-0.437	0.767	0.818	-0.938	-0.89	-0.99	-0.809	0.593	0.423
	Corosolic Acid Methyl Ester	Triterpene	-0.921	0.479	0.706	0.056	-0.93	-0.487	0.903	0.936	-0.864	-0.783	-0.956	-0.931	0.417	0.201
	Euscaphic acid	Triterpene	-0.79	0.225	0.547	-0.236	-0.993	-0.48	0.99	0.998	-0.696	-0.58	-0.831	-0.998	0.187	-0.068
	Arjunic Acid*	Triterpene	-0.86	0.638	0.857	0.212	-0.842	-0.265	0.842	0.876	-0.819	-0.747	-0.926	-0.863	0.607	0.388
	Tormentic acid*	Triterpene	-0.889	0.471	0.722	0.032	-0.936	-0.432	0.922	0.95	-0.827	-0.739	-0.935	-0.944	0.422	0.193
	Rutundic acid	Triterpene	-0.848	0.473	0.746	0.02	-0.931	-0.359	0.931	0.954	-0.782	-0.688	-0.906	-0.946	0.44	0.198
	Madecassic acid*	Triterpene	-0.416	-0.428	-0.089	-0.764	-0.839	-0.623	0.828	0.8	-0.284	-0.153	-0.403	-0.816	-0.467	-0.673
	Myrianthic acid*	Triterpene	-0.759	0.699	0.923	0.278	-0.756	-0.073	0.783	0.812	-0.724	-0.655	-0.849	-0.794	0.7	0.476
	p-Coumaroyleuscaphic acid	Triterpene	0.913	-0.504	-0.733	-0.078	0.922	0.451	-0.899	-0.932	0.858	0.777	0.954	0.926	-0.448	-0.23
	Caffeoylhawthorn acid*	Triterpene	-0.42	0.426	0.062	0.655	0.205	-0.455	-0.348	-0.27	-0.534	-0.647	-0.322	0.266	0.28	0.473
	Oleanolic acid-3-O-glucosyl(1→2)glucoside	Triterpene Saponin	-0.94	0.622	0.796	0.229	-0.852	-0.422	0.821	0.865	-0.908	-0.846	-0.98	-0.856	0.558	0.367
	Medicagenic acid-3-O-glucuronide-28-O-rhamnosyl(1,2)-arabinoside	Triterpene Saponin	-0.315	0.633	0.878	0.27	-0.44	0.441	0.543	0.544	-0.283	-0.219	-0.455	-0.518	0.726	0.51
	Choline	Alkaloids	0.808	-0.134	-0.435	0.298	0.998	0.609	-0.973	-0.983	0.712	0.6	0.825	0.988	-0.073	0.162
	Betaine*	Alkaloids	-0.707	-0.082	0.229	-0.481	-0.971	-0.682	0.941	0.94	-0.597	-0.477	-0.706	-0.95	-0.147	-0.369
	N-Benzylmethylene isomethylamine	Alkaloids	0.533	-0.326	-0.699	0.156	0.834	0.011	-0.905	-0.895	0.439	0.319	0.638	0.882	-0.371	-0.085
	6-Deoxyfagomine*	Alkaloids	-0.884	0.65	0.507	0.566	-0.402	-0.618	0.278	0.359	-0.94	-0.978	-0.835	-0.358	0.503	0.519
	2-Aminopurine	Alkaloids	0.868	-0.411	-0.287	-0.342	0.457	0.811	-0.314	-0.386	0.903	0.929	0.788	0.394	-0.242	-0.264
	Acetylcholine	Alkaloids	0.751	-0.397	-0.72	0.08	0.931	0.263	-0.956	-0.966	0.669	0.56	0.825	0.957	-0.39	-0.124
	DL-2-Aminoadipic acid	Alkaloids	-0.829	0.106	0.379	-0.3	-0.986	-0.689	0.945	0.959	-0.738	-0.632	-0.831	-0.966	0.028	-0.187
	Caffeoylcholine	Alkaloids	0.993	-0.482	-0.531	-0.219	0.762	0.74	-0.663	-0.722	0.983	0.954	0.964	0.725	-0.35	-0.249
	N-Oleoylethanolamine	Alkaloids	0.385	0.336	0.462	0.233	0.211	0.926	-0.061	-0.091	0.384	0.401	0.244	0.118	0.501	0.408
	Corydine	Alkaloids	0.959	-0.53	-0.482	-0.358	0.605	0.741	-0.486	-0.556	0.979	0.982	0.912	0.559	-0.381	-0.34
	Cocamidopropyl betaine	Alkaloids	0.231	0.44	0.592	0.275	0.074	0.858	0.07	0.048	0.235	0.261	0.084	-0.019	0.594	0.471
	D-Threonic Acid	Saccharides and Alcohols	-0.976	0.43	0.588	0.071	-0.897	-0.668	0.831	0.874	-0.934	-0.87	-0.976	-0.875	0.328	0.16
	D-(-)-Arabinose*	Saccharides and Alcohols	-0.972	0.624	0.589	0.427	-0.613	-0.654	0.506	0.578	-0.994	-0.997	-0.942	-0.577	0.489	0.433
	D-Ribose*	Saccharides and Alcohols	-0.867	0.612	0.838	0.183	-0.86	-0.292	0.858	0.891	-0.822	-0.747	-0.93	-0.88	0.579	0.357
	L-Arabitol*	Saccharides and Alcohols	-0.618	-0.182	0.154	-0.578	-0.95	-0.643	0.932	0.92	-0.497	-0.369	-0.619	-0.932	-0.233	-0.461
	Ribitol*	Saccharides and Alcohols	-0.611	-0.195	0.139	-0.587	-0.945	-0.649	0.926	0.914	-0.49	-0.362	-0.61	-0.926	-0.247	-0.473
	D-Glucurono-6,3-lactone	Saccharides and Alcohols	-0.889	0.338	0.6	-0.094	-0.974	-0.551	0.947	0.971	-0.815	-0.719	-0.917	-0.97	0.275	0.049
	L-Gulono-1,4-Lactone	Saccharides and Alcohols	0.995	-0.607	-0.636	-0.346	0.716	0.641	-0.625	-0.69	0.999	0.98	0.98	0.688	-0.484	-0.387
	Inositol*	Saccharides and Alcohols	0.912	-0.177	-0.35	0.153	0.911	0.817	-0.83	-0.863	0.85	0.775	0.883	0.872	-0.06	0.097
	D-Glucose*	Saccharides and Alcohols	-0.339	0.753	0.402	0.942	0.314	-0.025	-0.4	-0.321	-0.474	-0.596	-0.307	0.333	0.671	0.835
	D-Sorbitol*	Saccharides and Alcohols	-0.654	-0.159	0.16	-0.546	-0.953	-0.682	0.926	0.919	-0.539	-0.416	-0.649	-0.931	-0.22	-0.44
	Mannitol*	Saccharides and Alcohols	-0.657	-0.14	0.185	-0.537	-0.96	-0.662	0.937	0.93	-0.541	-0.416	-0.657	-0.941	-0.197	-0.423
	Dulcitol*	Saccharides and Alcohols	-0.669	-0.132	0.187	-0.527	-0.961	-0.674	0.935	0.929	-0.554	-0.431	-0.667	-0.941	-0.192	-0.416
	D-Glucoronic acid*	Saccharides and Alcohols	-0.735	0.021	0.348	-0.41	-0.994	-0.602	0.977	0.977	-0.627	-0.505	-0.751	-0.983	-0.031	-0.272
	Gluconic acid	Saccharides and Alcohols	0.934	-0.466	-0.683	-0.052	0.931	0.525	-0.897	-0.931	0.879	0.799	0.963	0.928	-0.396	-0.187
	D-Galactaric acid	Saccharides and Alcohols	-0.873	0.306	0.579	-0.131	-0.982	-0.551	0.958	0.979	-0.794	-0.694	-0.901	-0.978	0.246	0.014
	Sedoheptulose	Saccharides and Alcohols	-0.864	0.28	0.558	-0.157	-0.987	-0.561	0.962	0.981	-0.783	-0.681	-0.891	-0.982	0.219	-0.013
	N-Acetyl-D-mannosamine*	Saccharides and Alcohols	0.944	-0.482	-0.424	-0.329	0.589	0.778	-0.463	-0.533	0.964	0.97	0.888	0.537	-0.327	-0.297
	N-Acetyl-D-galactosamine*	Saccharides and Alcohols	0.92	-0.634	-0.527	-0.512	0.479	0.646	-0.359	-0.437	0.964	0.991	0.875	0.437	-0.489	-0.481
	D-Glucose 6-phosphate*	Saccharides and Alcohols	0.996	-0.489	-0.593	-0.173	0.832	0.686	-0.751	-0.804	0.971	0.926	0.985	0.805	-0.374	-0.237
	Glucose-1-phosphate*	Saccharides and Alcohols	0.99	-0.441	-0.554	-0.122	0.849	0.716	-0.767	-0.817	0.96	0.91	0.975	0.819	-0.324	-0.183
	Glucarate O-Phosphoric acid	Saccharides and Alcohols	0.605	-0.855	-0.995	-0.519	0.498	-0.194	-0.542	-0.576	0.607	0.574	0.712	0.551	-0.883	-0.709
	N-Acetyl-D-glucosamine-1-phosphate	Saccharides and Alcohols	-0.171	-0.703	-0.443	-0.89	-0.596	-0.653	0.568	0.53	-0.048	0.06	-0.119	-0.554	-0.751	-0.877
	Galactinol	Saccharides and Alcohols	-0.582	0.994	0.862	0.905	-0.11	0.104	0.085	0.155	-0.668	-0.724	-0.629	-0.132	0.96	0.955
	Lactobiose*	Saccharides and Alcohols	-0.638	0.994	0.904	0.856	-0.208	0.073	0.186	0.254	-0.711	-0.752	-0.691	-0.231	0.962	0.927
	D-(+)-Sucrose*	Saccharides and Alcohols	-0.632	0.991	0.871	0.881	-0.167	0.049	0.136	0.208	-0.713	-0.763	-0.676	-0.186	0.95	0.935
	D-(+)-Trehalose	Saccharides and Alcohols	-0.638	0.98	0.836	0.895	-0.142	0.008	0.101	0.175	-0.724	-0.782	-0.672	-0.155	0.929	0.931
	Isomaltulose*	Saccharides and Alcohols	-0.633	0.995	0.906	0.856	-0.206	0.081	0.186	0.253	-0.705	-0.747	-0.688	-0.231	0.964	0.929
	Melibiose	Saccharides and Alcohols	-0.638	0.991	0.877	0.876	-0.178	0.047	0.148	0.219	-0.717	-0.766	-0.683	-0.198	0.95	0.932
	Turanose	Saccharides and Alcohols	-0.221	0.933	0.804	0.905	0.162	0.503	-0.131	-0.083	-0.312	-0.376	-0.303	0.112	0.969	0.979
	Trehalose 6-phosphate	Saccharides and Alcohols	0.748	0.051	-0.236	0.437	0.968	0.726	-0.926	-0.931	0.646	0.533	0.739	0.942	0.127	0.338
	D-(+)-Melezitose*	Saccharides and Alcohols	-0.927	0.708	0.853	0.335	-0.789	-0.35	0.761	0.809	-0.909	-0.86	-0.973	-0.798	0.649	0.471
	D-Panose*	Saccharides and Alcohols	-0.829	0.86	0.955	0.532	-0.618	-0.125	0.608	0.661	-0.837	-0.811	-0.895	-0.642	0.827	0.675
	Nystose	Saccharides and Alcohols	-0.823	0.902	0.949	0.614	-0.546	-0.121	0.527	0.586	-0.846	-0.837	-0.882	-0.567	0.86	0.736
	Isololiolide	Terpene	0.927	-0.824	-0.845	-0.555	0.611	0.352	-0.555	-0.622	0.95	0.942	0.953	0.61	-0.742	-0.637
	Jionoside C	Terpene	-0.579	0.957	0.987	0.717	-0.32	0.223	0.345	0.394	-0.619	-0.623	-0.672	-0.367	0.969	0.861
	Nicotinamide	Vitamin	0.767	-0.712	-0.49	-0.715	0.197	0.484	-0.075	-0.16	0.852	0.921	0.717	0.157	-0.574	-0.642
	Nicotinic acid	Vitamin	-0.128	0.318	-0.105	0.663	0.491	-0.246	-0.616	-0.55	-0.258	-0.395	-0.029	0.546	0.201	0.45
	Pyridoxine	Vitamin	0.082	0.618	0.724	0.452	0.047	0.798	0.077	0.073	0.066	0.075	-0.061	-0.042	0.75	0.639
	D-Pantothenic Acid	Vitamin	-0.756	0.964	0.922	0.764	-0.369	-0.061	0.339	0.407	-0.81	-0.832	-0.805	-0.387	0.917	0.849
	Riboflavin	Vitamin	0.968	-0.745	-0.782	-0.463	0.679	0.466	-0.612	-0.676	0.98	0.964	0.981	0.668	-0.648	-0.537
	Pyridoxine-5'-O-(6''-feruloyl)glucoside	Vitamin	-0.817	0.905	0.952	0.618	-0.541	-0.111	0.523	0.582	-0.841	-0.832	-0.877	-0.563	0.865	0.741
	6-MethylCoumarin	Coumarins	0.024	-0.712	-0.357	-0.959	-0.562	-0.328	0.599	0.538	0.167	0.299	0.024	-0.555	-0.69	-0.871
	Daphnetin*	Coumarins	0.983	-0.644	-0.636	-0.417	0.652	0.624	-0.555	-0.625	0.999	0.994	0.963	0.622	-0.517	-0.442
	Esculetin*	Coumarins	0.954	-0.755	-0.725	-0.539	0.58	0.5	-0.495	-0.568	0.985	0.99	0.949	0.561	-0.642	-0.575
	Ayapin	Coumarins	-0.638	0.158	0.537	-0.326	-0.957	-0.3	0.991	0.983	-0.528	-0.397	-0.705	-0.98	0.161	-0.121
	Fraxetin (7,8-Dihydroxy-6-methoxycoumarin)	Coumarins	0.073	-0.408	0.021	-0.756	-0.56	0.096	0.666	0.6	0.213	0.357	-0.006	-0.601	-0.313	-0.562
	6,7-Dimethoxy-4-methylcoumarin	Coumarins	none	none	none	none	none	none	none	none	none	none	none	none	none	none
	4-Hydroxy-7-methoxycoumarin-β-rhamnoside	Coumarins	0.959	-0.53	-0.482	-0.358	0.605	0.741	-0.486	-0.556	0.979	0.982	0.912	0.559	-0.381	-0.34
	Esculin (6,7-DihydroxyCoumarin-6-glucoside)*	Coumarins	-0.529	1	0.898	0.888	-0.105	0.204	0.1	0.163	-0.608	-0.657	-0.593	-0.138	0.987	0.964
	Scopoletin-7-O-glucoside (Scopolin)	Coumarins	0.103	0.676	0.339	0.931	0.635	0.469	-0.648	-0.597	-0.037	-0.166	0.088	0.616	0.682	0.859
	Scopoletin-7-O-glucuronide	Coumarins	0.959	-0.53	-0.482	-0.358	0.605	0.741	-0.486	-0.556	0.979	0.982	0.912	0.559	-0.381	-0.34
	Fraxetin-8-O-glucoside (Fraxin)	Coumarins	0.938	-0.246	-0.323	0.005	0.798	0.873	-0.689	-0.737	0.906	0.862	0.887	0.747	-0.103	-0.002
	Fraxetin-7,8-di-O-glucoside	Coumarins	0.822	-0.092	-0.366	0.312	0.985	0.693	-0.944	-0.957	0.73	0.624	0.823	0.965	-0.014	0.201
	Calycosin	Isoflavones	0.852	-0.27	-0.556	0.172	0.989	0.548	-0.968	-0.986	0.768	0.664	0.881	0.986	-0.213	0.023
	Pratensein*	Isoflavones	0.944	-0.76	-0.711	-0.563	0.548	0.501	-0.459	-0.533	0.98	0.992	0.935	0.527	-0.644	-0.589
	2'-Hydoxy,5-methoxyGenistein-O-rhamnosyl-glucoside*	Isoflavones	0.949	-0.341	-0.533	0.034	0.934	0.689	-0.873	-0.909	0.893	0.816	0.948	0.912	-0.244	-0.061
	Tryptamine	Plumerane	0.984	-0.658	-0.658	-0.421	0.661	0.605	-0.568	-0.637	0.999	0.992	0.969	0.634	-0.535	-0.453
	Undecylic Acid	Free fatty acids	0.311	-0.271	0.108	-0.552	-0.282	0.482	0.43	0.36	0.421	0.538	0.196	-0.351	-0.123	-0.341
	12-Hydroxydodecanoic acid	Free fatty acids	-0.946	0.667	0.817	0.292	-0.816	-0.409	0.782	0.83	-0.923	-0.87	-0.984	-0.82	0.601	0.422
	Myristoleic acid	Free fatty acids	-0.943	0.353	0.558	-0.035	-0.944	-0.656	0.89	0.924	-0.884	-0.804	-0.949	-0.926	0.263	0.071
	Myristic Acid	Free fatty acids	-0.988	0.675	0.726	0.386	-0.725	-0.546	0.651	0.714	-0.991	-0.968	-0.992	-0.708	0.57	0.453
	Pentadecanoic Acid	Free fatty acids	-0.55	-0.047	0.352	-0.509	-0.95	-0.369	0.981	0.961	-0.424	-0.283	-0.601	-0.963	-0.046	-0.323
	Palmitoleic Acid	Free fatty acids	-0.937	0.505	0.431	0.365	-0.558	-0.761	0.431	0.503	-0.962	-0.974	-0.879	-0.507	0.349	0.329
	Cis-10-Heptadecenoic Acid	Free fatty acids	-0.475	-0.006	0.41	-0.48	-0.906	-0.218	0.961	0.935	-0.349	-0.206	-0.547	-0.933	0.021	-0.268
	Heptadecanoic acid	Free fatty acids	-0.434	-0.096	0.325	-0.556	-0.896	-0.249	0.949	0.919	-0.302	-0.156	-0.499	-0.92	-0.07	-0.355
	Punicic acid (9Z,11E,13Z-octadecatrienoic acid)	Free fatty acids	-0.481	-0.098	0.314	-0.556	-0.922	-0.318	0.963	0.937	-0.35	-0.205	-0.537	-0.939	-0.085	-0.365
	α-Linolenic Acid*	Free fatty acids	0.804	-0.578	-0.84	-0.128	0.862	0.212	-0.879	-0.903	0.749	0.663	0.881	0.891	-0.564	-0.324
	γ-Linolenic Acid*	Free fatty acids	0.886	-0.118	-0.208	0.122	0.797	0.919	-0.686	-0.727	0.844	0.793	0.825	0.74	0.027	0.125
	Crepenynic acid*	Free fatty acids	0.864	-0.087	-0.153	0.122	0.755	0.943	-0.637	-0.678	0.826	0.783	0.793	0.693	0.064	0.144
	Linoleic acid*	Free fatty acids	-0.849	0.291	0.581	-0.156	-0.987	-0.519	0.97	0.987	-0.765	-0.66	-0.883	-0.986	0.239	-0.001
	(9Z,11E)-Octadecadienoic acid*	Free fatty acids	-0.839	0.29	0.585	-0.161	-0.987	-0.503	0.974	0.99	-0.754	-0.647	-0.876	-0.988	0.242	-0.002
	Oleamide (9-Octadecenamide)	Free fatty acids	-0.621	0.516	0.831	0.051	-0.796	0.008	0.855	0.861	-0.553	-0.455	-0.728	-0.845	0.55	0.285
	Elaidic Acid	Free fatty acids	-0.581	0.192	0.581	-0.296	-0.918	-0.186	0.969	0.957	-0.473	-0.342	-0.664	-0.951	0.214	-0.074
	11-Octadecanoic acid(Vaccenic acid)	Free fatty acids	-0.615	0.3	0.669	-0.188	-0.899	-0.143	0.951	0.946	-0.518	-0.395	-0.704	-0.936	0.323	0.039
	Stearic Acid	Free fatty acids	-0.651	0.284	0.649	-0.204	-0.926	-0.207	0.968	0.965	-0.553	-0.43	-0.732	-0.957	0.297	0.014
	10,16-Dihydroxypalmitic acid	Free fatty acids	0.96	-0.617	-0.561	-0.443	0.578	0.665	-0.466	-0.539	0.988	0.997	0.924	0.539	-0.477	-0.436
	12-Oxo-phytodienoic acid	Free fatty acids	0.921	-0.234	-0.432	0.131	0.941	0.751	-0.874	-0.905	0.856	0.775	0.909	0.912	-0.13	0.049
	13-Hydroxy-6,9,11-octadecatrienoic acid	Free fatty acids	-0.274	0.717	0.9	0.409	-0.314	0.518	0.414	0.422	-0.265	-0.224	-0.413	-0.393	0.811	0.63
	9-Oxo-10E,12Z-octadecadienoic acid*	Free fatty acids	-0.653	0.982	0.96	0.777	-0.309	0.106	0.306	0.366	-0.706	-0.726	-0.724	-0.342	0.966	0.887
	9-Hydroxy-10,12,15-octadecatrienoic acid*	Free fatty acids	-0.56	0.999	0.883	0.897	-0.112	0.152	0.096	0.163	-0.642	-0.694	-0.615	-0.139	0.975	0.96
	13S-Hydroxy-9Z,11E,15Z-octadecatrienoic acid	Free fatty acids	0.775	0.084	-0.123	0.393	0.894	0.866	-0.817	-0.833	0.691	0.601	0.732	0.848	0.195	0.352
	9(10)-EpOME;(9R,10S)-(12Z)-9,10-Epoxyoctadecenoic acid*	Free fatty acids	-0.842	0.337	0.63	-0.118	-0.977	-0.464	0.968	0.986	-0.761	-0.656	-0.885	-0.983	0.293	0.048
	12,13-Epoxy-9-Octadecenoic Acid*	Free fatty acids	-0.83	0.304	0.604	-0.153	-0.984	-0.473	0.976	0.991	-0.745	-0.638	-0.872	-0.988	0.261	0.013
	9S-Hydroxy-10E,12Z-octadecadienoic acid*	Free fatty acids	-0.627	0.044	0.425	-0.425	-0.973	-0.394	0.996	0.984	-0.509	-0.374	-0.678	-0.985	0.035	-0.24
	13(S)-HODE;13(S)-Hydroxyoctadeca-9Z,11E-dienoic acid*	Free fatty acids	-0.643	0.065	0.442	-0.405	-0.976	-0.398	0.997	0.988	-0.527	-0.394	-0.694	-0.988	0.054	-0.22
	Ricinoleic acid	Free fatty acids	-0.727	0.16	0.51	-0.309	-0.99	-0.438	0.999	0.999	-0.623	-0.499	-0.774	-0.999	0.135	-0.13
	2R-Hydroxyoctadecanoic Acid	Free fatty acids	0.007	-0.271	0.164	-0.652	-0.594	0.151	0.708	0.648	0.142	0.285	-0.088	-0.644	-0.169	-0.435
	Cis-5,8,11,14,17-Eicosapentaenoic Acid	Free fatty acids	0.931	-0.486	-0.703	-0.07	0.925	0.501	-0.894	-0.929	0.877	0.798	0.963	0.924	-0.42	-0.21
	Eicosadienoic acid	Free fatty acids	-0.523	-0.048	0.357	-0.513	-0.938	-0.33	0.976	0.953	-0.396	-0.253	-0.58	-0.955	-0.04	-0.32
	9-Hydroxy-13-oxo-10-octadecenoic Acid*	Free fatty acids	0.72	-0.419	-0.185	-0.478	0.199	0.72	-0.046	-0.124	0.79	0.854	0.625	0.132	-0.249	-0.347
	9-Hydroxy-12-oxo-15(Z)-octadecenoic acid*	Free fatty acids	0.981	-0.386	-0.473	-0.101	0.818	0.783	-0.722	-0.774	0.955	0.911	0.95	0.779	-0.255	-0.137
	5S,8R-DiHODE; (5S,8R,9Z,12Z)-5,8-Dihydroxyoctadeca-9,12-dienoate*	Free fatty acids	0.975	-0.356	-0.449	-0.07	0.826	0.798	-0.729	-0.779	0.945	0.899	0.941	0.785	-0.225	-0.105
	12,13-DHOME; (9Z)-12,13-Dihydroxyoctadec-9-enoic acid	Free fatty acids	-0.412	0.115	0.53	-0.362	-0.831	-0.023	0.911	0.885	-0.296	-0.16	-0.511	-0.877	0.172	-0.123
	9,12,13-Trihydroxy-10,15-octadecadienoic acid	Free fatty acids	0.896	-0.129	-0.244	0.137	0.834	0.897	-0.731	-0.769	0.847	0.789	0.843	0.782	0.008	0.124
	9,10-Dihydroxy-12,13-epoxyoctadecanoic acid	Free fatty acids	0.569	-0.445	-0.132	-0.6	-0.026	0.577	0.175	0.096	0.665	0.759	0.471	-0.09	-0.285	-0.438
	9,10,13-Trihydroxy-11-Octadecenoic Acid	Free fatty acids	0.161	-0.1	0.29	-0.436	-0.383	0.468	0.529	0.47	0.267	0.386	0.033	-0.458	0.043	-0.2
	15-Hydroperoxyicosatetraenoic acid	Free fatty acids	0.645	-0.461	-0.79	0.014	0.843	0.062	-0.896	-0.901	0.569	0.464	0.745	0.887	-0.487	-0.216
	1-Aminocyclopropane-1-carboxylic acid	Organic acids	-0.91	0.163	0.31	-0.142	-0.881	-0.852	0.791	0.826	-0.854	-0.787	-0.871	-0.837	0.036	-0.104
	γ-Aminobutyric acid*	Organic acids	-0.594	0.779	0.491	0.864	0.037	-0.263	-0.142	-0.057	-0.706	-0.803	-0.555	0.065	0.666	0.778
	3-Hydroxybutyric acid	Organic acids	-0.692	0.551	0.285	0.628	-0.112	-0.585	-0.031	0.052	-0.779	-0.859	-0.611	-0.055	0.394	0.504
	Fumaric acid	Organic acids	-0.839	0.17	0.452	-0.254	-0.993	-0.632	0.961	0.976	-0.75	-0.644	-0.853	-0.98	0.102	-0.125
	Methylmalonic acid*	Organic acids	-0.805	0.892	0.964	0.585	-0.565	-0.086	0.556	0.611	-0.822	-0.805	-0.872	-0.591	0.861	0.722
	Succinic acid*	Organic acids	-0.8	0.896	0.966	0.59	-0.557	-0.077	0.549	0.604	-0.818	-0.802	-0.868	-0.584	0.866	0.728
	β-Hydroxyisovaleric acid	Organic acids	-0.962	0.642	0.784	0.274	-0.825	-0.461	0.782	0.831	-0.939	-0.888	-0.992	-0.824	0.566	0.394
	L-Homoserine*	Organic acids	-0.475	0.446	0.099	0.649	0.144	-0.49	-0.289	-0.21	-0.584	-0.692	-0.379	0.206	0.296	0.475
	Citraconic acid	Organic acids	0.162	-0.315	0.102	-0.65	-0.457	0.286	0.586	0.519	0.29	0.424	0.061	-0.514	-0.193	-0.438
	6-Aminocaproic acid	Organic acids	0.461	-0.929	-0.681	-0.977	-0.12	-0.086	0.171	0.095	0.577	0.67	0.475	-0.114	-0.876	-0.956
	2-Methylsuccinic acid	Organic acids	0.106	0.17	0.504	-0.155	-0.306	0.607	0.457	0.413	0.18	0.274	-0.041	-0.393	0.319	0.091
	6-Hydroxyhexanoic acid	Organic acids	-0.283	-0.358	0.059	-0.757	-0.819	-0.316	0.865	0.821	-0.138	0.011	-0.322	-0.829	-0.336	-0.594
	3-Dehydro-L-Threonic Acid*	Organic acids	-0.519	0.599	0.263	0.765	0.123	-0.387	-0.254	-0.171	-0.634	-0.742	-0.445	0.172	0.463	0.622
	L-(-)-Malic acid*	Organic acids	-0.604	0.71	0.412	0.812	0.028	-0.351	-0.148	-0.062	-0.713	-0.81	-0.549	0.067	0.582	0.706
	2,3-Dihydroxy-3-Methylbutanoic Acid	Organic acids	0.132	0.287	-0.153	0.694	0.715	0.035	-0.804	-0.751	-0.009	-0.159	0.209	0.752	0.216	0.489
	Muconic acid	Organic acids	-0.816	0.305	0.613	-0.157	-0.982	-0.447	0.979	0.992	-0.729	-0.62	-0.862	-0.989	0.267	0.015
	4-Acetamidobutyric acid	Organic acids	-0.001	0.329	0.636	-0.008	-0.327	0.601	0.469	0.439	0.059	0.143	-0.151	-0.415	0.467	0.242
	4-Guanidinobutyric acid	Organic acids	0.683	-0.307	-0.662	0.179	0.934	0.235	-0.97	-0.971	0.589	0.469	0.761	0.963	-0.313	-0.034
	2-Methylglutaric acid*	Organic acids	0.229	-0.247	0.15	-0.561	-0.365	0.418	0.508	0.441	0.345	0.469	0.115	-0.432	-0.107	-0.342
	Adipic Acid*	Organic acids	0.089	-0.16	0.255	-0.524	-0.483	0.342	0.618	0.558	0.208	0.338	-0.028	-0.549	-0.034	-0.291
	(S)-2-Hydroxyglutaric Acid	Organic acids	-0.546	1	0.908	0.876	-0.132	0.193	0.126	0.19	-0.622	-0.667	-0.611	-0.164	0.987	0.956
	L-Tartaric acid	Organic acids	0.95	-0.482	-0.432	-0.321	0.603	0.777	-0.478	-0.547	0.967	0.97	0.895	0.552	-0.328	-0.293
	2,3-Dihydroxybenzoic Acid*	Organic acids	0.681	-0.937	-0.756	-0.885	0.139	0.121	-0.073	-0.153	0.773	0.839	0.691	0.137	-0.859	-0.886
	Diethyl phosphate	Organic acids	-0.024	-0.194	0.24	-0.589	-0.603	0.185	0.72	0.664	0.106	0.247	-0.127	-0.658	-0.089	-0.361
	Phthalic acid*	Organic acids	-0.868	0.079	0.264	-0.244	-0.91	-0.845	0.83	0.856	-0.797	-0.717	-0.832	-0.868	-0.037	-0.195
	D-Xylonic acid	Organic acids	-0.944	0.454	0.662	0.049	-0.93	-0.558	0.889	0.925	-0.89	-0.813	-0.967	-0.923	0.377	0.175
	Phosphoenolpyruvate	Organic acids	0.522	-0.746	-0.428	-0.875	-0.125	0.232	0.232	0.148	0.642	0.749	0.478	-0.155	-0.634	-0.771
	Trans-Citridic acid	Organic acids	0.009	0.746	0.424	0.962	0.553	0.433	-0.569	-0.514	-0.128	-0.253	-0.01	0.534	0.746	0.904
	Shikimic acid	Organic acids	-0.292	0.696	0.898	0.37	-0.356	0.492	0.457	0.463	-0.276	-0.228	-0.432	-0.435	0.789	0.597
	Suberic Acid	Organic acids	-0.702	0.147	0.506	-0.326	-0.985	-0.409	1	0.997	-0.594	-0.468	-0.753	-0.996	0.129	-0.141
	2-Isopropylmalic Acid	Organic acids	-0.762	0.112	0.439	-0.336	-1	-0.548	0.989	0.993	-0.659	-0.539	-0.79	-0.996	0.066	-0.183
	Anchoic Acid*	Organic acids	-0.62	0.195	0.576	-0.292	-0.938	-0.239	0.981	0.972	-0.512	-0.383	-0.696	-0.967	0.207	-0.078
	Citric Acid	Organic acids	-0.689	0.059	0.418	-0.4	-0.99	-0.478	0.997	0.992	-0.576	-0.447	-0.727	-0.994	0.032	-0.231
	D-Galacturonic acid*	Organic acids	-0.766	0.085	0.406	-0.353	-0.999	-0.585	0.982	0.986	-0.663	-0.544	-0.787	-0.991	0.034	-0.209
	Lauric acid	Organic acids	-0.997	0.5	0.561	0.223	-0.777	-0.717	0.683	0.742	-0.985	-0.952	-0.974	-0.743	0.373	0.262
	Dodecanedioic aicd	Organic acids	-0.594	0.878	0.998	0.56	-0.459	0.211	0.501	0.538	-0.604	-0.578	-0.7	-0.513	0.905	0.743
	2-Hydroxyhexadecanoic acid	Organic acids	-0.726	0.284	0.63	-0.197	-0.961	-0.319	0.984	0.987	-0.631	-0.512	-0.792	-0.982	0.275	0.003
	Periseoside B	Steroidal saponins	-0.355	0.375	-0.004	0.635	0.265	-0.436	-0.408	-0.334	-0.471	-0.59	-0.252	0.328	0.231	0.44
	Resveratrol-3-O-p-coumaroyltartaric acid	Stilbene	-0.325	0.835	-0.335	0.696	-0.832	-0.06	-0.265	0.751	0.069	0.745	0.195	-0.216	0.921	-0.598
