# Supplementary material for: Metabolome analysis of genus Forsythia related constituents in Forsythia suspensa leaves and fruits using UPLC-ESI-QQQ-MS/MS technique
Source: PLoS One. 2022 Jun 28;17(6):e0269915. doi: 10.1371/journal.pone.0269915 (PMC9239459; doi:10.1371/journal.pone.0269915)
Supplement: S3 Table — (XLSX) [file pone.0269915.s039.xlsx]

## Sheet: Tabelle1
		S3 Table. Correlations of metabolites in Forsythia suspensa leaves
				Forsythiaside C*	Forsythoside B*	Rengyoside B	Rengyoside A	Forsythenside B	Forsythiaside J	Forsythiaside A	Isoforsythoside A*	Forsythialan B	Forsythialan A	Phillygenin	Phillyrin	11-methyl-forsythide*	Forsythide
		Forsythiaside C*	Phenolic acids	1	-0.775195	-0.780386	-0.872054	0.644937	0.952*	-0.693457	0.283221	0.852769	0.331812	0.849732	0.935196	-0.577	-0.279036
		Forsythoside B*	Phenolic acids	-0.775195	1	0.213555	0.914416	-0.852268	-0.553217	0.148848	0.378841	-0.486584	0.26042	-0.37531	-0.620513	0.961*	-0.318933
		Rengyoside B	Phenolic acids	-0.780386	0.213555	1	0.42041	-0.113642	-0.915191	0.890758	-0.795233	-0.87404	-0.80609	-0.964*	-0.80581	-0.0466125	0.70454
		Rengyoside A	Phenolic acids	-0.872054	0.914416	0.42041	1	-0.935711	-0.749874	0.489311	0.0637291	-0.501296	0.165525	-0.485411	-0.850731	0.785119	0.0644203
		Forsythenside B	Phenolic acids	0.644937	-0.852268	-0.113642	-0.935711	1	0.501616	-0.299908	-0.26721	0.164324	-0.487218	0.153118	0.674566	-0.78385	0.0564142
		Forsythiaside J	Phenolic acids	0.952*	-0.553217	-0.915191	-0.749874	0.501616	1	-0.875834	0.560546	0.848992	0.50951	0.91258	0.969*	-0.304029	-0.5567
		Forsythiaside A	Phenolic acids	-0.693457	0.148848	0.890758	0.489311	-0.299908	-0.875834	1	-0.835516	-0.59516	-0.559114	-0.761493	-0.867634	-0.129897	0.884253
		Isoforsythoside A*	Phenolic acids	0.283221	0.378841	-0.795233	0.0637291	-0.26721	0.560546	-0.835516	1	0.436621	0.80001	0.624044	0.468477	0.618499	-0.949426
		Forsythialan B	Lignans	0.852769	-0.486584	-0.87404	-0.501296	0.164324	0.848992	-0.59516	0.436621	1	0.71647	0.971*	0.70435	-0.302845	-0.271619
		Forsythialan A	Lignans	0.331812	0.26042	-0.80609	0.165525	-0.487218	0.50951	-0.559114	0.80001	0.71647	1	0.778998	0.299412	0.43738	-0.575602
		Phillygenin	Lignans	0.849732	-0.37531	-0.964*	-0.485411	0.153118	0.91258	-0.761493	0.624044	0.971*	0.778998	1	0.782107	-0.147696	-0.492032
		Phillyrin	Lignans	0.935196	-0.620513	-0.80581	-0.850731	0.674566	0.969*	-0.867634	0.468477	0.70435	0.299412	0.782107	1	-0.380274	-0.542577
		11-methyl-forsythide*	Monoterpenoids	-0.577	0.961*	-0.0466125	0.785119	-0.78385	-0.304029	-0.129897	0.618499	-0.302845	0.43738	-0.147696	-0.380274	1	-0.563697
		Forsythide	Monoterpenoids	-0.279036	-0.318933	0.70454	0.0644203	0.0564142	-0.5567	0.884253	-0.949426	-0.271619	-0.575602	-0.492032	-0.542577	-0.563697	1
		N,N-Dimethylglycine*	Amino acids and derivatives	-0.484805	0.908301	-0.1242	0.668152	-0.660814	-0.192602	-0.269953	0.696154	-0.284078	0.420734	-0.0984531	-0.240934	0.983*	-0.684377
		2-Aminoisobutyric acid*	Amino acids and derivatives	0.260772	-0.314739	-0.0129672	-0.590325	0.763343	0.288239	-0.426793	0.047421	-0.247438	-0.50299	-0.121141	0.511539	-0.219776	-0.350582
		L-Proline	Amino acids and derivatives	0.728191	-0.601107	-0.474695	-0.869701	0.858797	0.742277	-0.725271	0.25382	0.302242	-0.125074	0.403629	0.885284	-0.412895	-0.462733
		L-Valine*	Amino acids and derivatives	-0.766124	0.359146	0.872382	0.364464	-0.0128651	-0.786523	0.56339	-0.490286	-0.988*	-0.803798	-0.963*	-0.6137	0.181756	0.291629
		L-Threonine*	Amino acids and derivatives	-0.0745552	-0.301276	0.47953	-0.404814	0.697047	-0.157285	0.0943441	-0.436565	-0.583781	-0.873468	-0.545268	0.0928961	-0.353754	0.132073
		5-Oxo-L-Proline	Amino acids and derivatives	-0.312723	0.558584	0.0021275	0.210024	-0.0589838	-0.0730864	-0.393685	0.506654	-0.486314	-0.0710047	-0.264792	0.0431069	0.651547	-0.701645
		Cycloleucine	Amino acids and derivatives	-0.58917	0.897629	0.0617285	0.650319	-0.556497	-0.317348	-0.173499	0.555355	-0.490129	0.186116	-0.300283	-0.308095	0.9397	-0.610955
		Pipecolic acid	Amino acids and derivatives	0.681357	-0.615219	-0.385664	-0.87018	0.891886	0.67791	-0.657159	0.170352	0.224325	-0.222812	0.318073	0.839548	-0.447882	-0.398293
		L-Isoleucine	Amino acids and derivatives	-0.7496	0.201842	0.980*	0.340274	-0.00298709	-0.861415	0.784743	-0.739133	-0.928608	-0.870933	-0.983*	-0.712988	-0.0332653	0.591832
		L-Leucine*	Amino acids and derivatives	-0.869157	0.433718	0.940433	0.515923	-0.183252	-0.907193	0.717913	-0.558608	-0.986*	-0.747699	-0.997**	-0.776541	0.217834	0.421435
		L-Norleucine*	Amino acids and derivatives	-0.750803	0.203622	0.981*	0.34194	-0.00469533	-0.862203	0.784884	-0.738256	-0.929107	-0.870068	-0.984*	-0.714002	-0.0315087	0.591191
		L-Asparagine	Amino acids and derivatives	0.550089	-0.306711	-0.478023	-0.661628	0.674053	0.657707	-0.802917	0.457361	0.160907	-0.0423399	0.327194	0.800477	-0.0985882	-0.681648
		L-Aspartic Acid	Amino acids and derivatives	-0.0555852	0.350747	-0.184768	-0.0393398	0.147973	0.1739	-0.587826	0.576383	-0.299267	-0.0267805	-0.070148	0.301501	0.497359	-0.791063
		1-Methylpiperidine-2-carboxylic acid*	Amino acids and derivatives	0.179013	-0.00134308	-0.193469	-0.372999	0.495474	0.327001	-0.617632	0.400759	-0.212588	-0.210817	-0.0160267	0.503861	0.149953	-0.667923
		D-Proline betaine	Amino acids and derivatives	0.156037	0.0561176	-0.215469	-0.325427	0.439198	0.32226	-0.63569	0.451851	-0.209371	-0.161238	-0.0039725	0.488883	0.213245	-0.709109
		L-Glutamine	Amino acids and derivatives	0.129558	-0.601214	0.440338	-0.597757	0.836901	-0.0502689	0.174685	-0.624817	-0.372507	-0.884989	-0.410503	0.176634	-0.671686	0.366291
		L-Lysine	Amino acids and derivatives	0.126082	-0.607313	0.450136	-0.594301	0.832902	-0.0594089	0.19249	-0.641722	-0.371239	-0.889032	-0.414655	0.165375	-0.682446	0.38729
		L-Glutamic acid	Amino acids and derivatives	0.370968	-0.413819	-0.0891078	-0.681518	0.824566	0.38271	-0.474195	0.0518626	-0.140856	-0.464547	-0.0255927	0.597892	-0.304269	-0.344068
		L-Methionine	Amino acids and derivatives	-0.751701	0.166165	0.994**	0.410535	-0.12352	-0.908919	0.931652	-0.839354	-0.817661	-0.783948	-0.931127	-0.815884	-0.103239	0.774026
		L-Histidine	Amino acids and derivatives	0.42208	-0.28268	-0.29673	-0.623121	0.705171	0.509945	-0.674817	0.321926	-0.0212493	-0.224657	0.139954	0.689422	-0.114283	-0.585968
		N-Acetyl-L-threonine	Amino acids and derivatives	-0.757208	0.21077	0.93724	0.519175	-0.296393	-0.920371	0.992**	-0.818834	-0.691285	-0.613846	-0.83629	-0.890616	-0.0685398	0.837121
		3-Hydroxy-3-methylpentane-1,5-dioic acid	Amino acids and derivatives	-0.9085	0.918981	0.477867	0.996**	-0.902513	-0.788845	0.511982	0.0281689	-0.573097	0.0906901	-0.552172	-0.869562	0.781125	0.0754003
		L-Methionine Sulfoxide	Amino acids and derivatives	0.777692	-0.654856	-0.503284	-0.903456	0.873111	0.776477	-0.72225	0.235826	0.364189	-0.100697	0.451302	0.908862	-0.465995	-0.428948
		L-Phenylalanine	Amino acids and derivatives	0.390543	-0.516489	-0.0228556	-0.735048	0.887925	0.355983	-0.383529	-0.0814027	-0.139926	-0.547829	-0.0570418	0.577411	-0.432187	-0.209251
		L-Arginine	Amino acids and derivatives	-0.353935	0.129064	0.342172	0.504334	-0.573666	-0.491939	0.726759	-0.454166	0.0365046	0.117809	-0.152868	-0.652926	-0.0549428	0.703367
		L-Citrulline	Amino acids and derivatives	0.522303	0.123924	-0.912501	-0.190266	-0.0449898	0.757112	-0.938266	0.965*	0.604484	0.783185	0.774291	0.67781	0.392022	-0.928522
		L-Tyrosine	Amino acids and derivatives	0.585308	-0.494615	-0.348423	-0.786696	0.83589	0.616516	-0.668994	0.225753	0.122983	-0.236591	0.244481	0.789784	-0.325968	-0.473769
		N-Acetyl-L-Glutamine	Amino acids and derivatives	0.461845	-0.321752	-0.470721	-0.105282	-0.196634	0.370262	-0.0238478	0.0523584	0.802055	0.61399	0.663329	0.164225	-0.290306	0.222516
		N-Glycyl-L-leucine*	Amino acids and derivatives	0.940979	-0.658855	-0.776581	-0.877972	0.711491	0.959*	-0.841034	0.420294	0.691675	0.254458	0.761225	0.999**	-0.426675	-0.501636
		L-Glycyl-L-isoleucine*	Amino acids and derivatives	0.912989	-0.616163	-0.770105	-0.8603	0.707232	0.948066	-0.865263	0.453132	0.649559	0.243484	0.735215	0.997**	-0.378583	-0.549947
		Homoarginine	Amino acids and derivatives	-0.583154	-0.0238633	0.896192	0.318931	-0.114734	-0.804287	0.982*	-0.924394	-0.570654	-0.668768	-0.749328	-0.765098	-0.300103	0.938388
		2,6-Diaminooimelic acid	Amino acids and derivatives	0.589925	-0.41556	-0.433366	-0.740274	0.764099	0.658754	-0.751385	0.350448	0.16459	-0.126248	0.30805	0.814642	-0.22258	-0.584318
		L-Tryptophan	Amino acids and derivatives	-0.224779	0.549472	-0.127373	0.179474	-0.0726173	0.0344998	-0.499138	0.614894	-0.370046	0.0510762	-0.138468	0.129897	0.674025	-0.789649
		(5-L-Glutamyl)-L-amino acid	Amino acids and derivatives	-0.0616443	0.0666002	-0.054582	0.375875	-0.577653	-0.146838	0.398358	-0.138967	0.397902	0.470258	0.23728	-0.365156	-0.0196751	0.442868
		L-Glycyl-L-phenylalanine	Amino acids and derivatives	0.974*	-0.880176	-0.627282	-0.959*	0.797414	0.879371	-0.595131	0.104542	0.725583	0.107799	0.707095	0.912909	-0.71422	-0.154264
		L-Alanyl-L-Phenylalanine	Amino acids and derivatives	0.945257	-0.781772	-0.662832	-0.952*	0.818522	0.907555	-0.726559	0.241791	0.644148	0.101919	0.680623	0.970*	-0.583236	-0.341282
		L-Cystine	Amino acids and derivatives	0.964*	-0.813398	-0.667634	-0.956*	0.806987	0.910884	-0.695793	0.210997	0.686021	0.121178	0.705548	0.961*	-0.62176	-0.290699
		L-Leucyl-L-phenylalanine	Amino acids and derivatives	0.985*	-0.812427	-0.708598	-0.935632	0.757689	0.929957	-0.692968	0.2291	0.751839	0.193082	0.760847	0.956*	-0.618949	-0.278478
		L-Aspartyl-L-Phenylalanine	Amino acids and derivatives	-0.0841303	0.338424	-0.1265	-0.0431572	0.17361	0.133354	-0.544252	0.520555	-0.350236	-0.0931328	-0.126094	0.273958	0.471577	-0.748682
		Nicotianamine	Amino acids and derivatives	0.721415	-0.767007	-0.307754	-0.943134	0.967*	0.649612	-0.526311	-0.0157658	0.254216	-0.314969	0.296685	0.811135	-0.635065	-0.198071
		Oxiglutatione	Amino acids and derivatives	0.61595	-0.424461	-0.466542	-0.749552	0.759725	0.686643	-0.772373	0.371503	0.201219	-0.092966	0.344109	0.835214	-0.224799	-0.597006
		Loganetin	Sesquiterpenoids	0.917832	-0.67218	-0.78793	-0.65474	0.352375	0.853424	-0.527827	0.26007	0.974*	0.5388	0.916415	0.745864	-0.510219	-0.131648
		Sweroside	Sesquiterpenoids	-0.692076	0.596704	0.420622	0.862455	-0.873361	-0.700177	0.68946	-0.213105	-0.246685	0.18289	-0.347162	-0.85554	0.41982	0.43574
		Swertiamarin	Sesquiterpenoids	0.679462	-0.496795	-0.497766	-0.802808	0.794368	0.731438	-0.774754	0.347181	0.267941	-0.0779614	0.395831	0.872555	-0.29524	-0.560641
		Loganic acid	Sesquiterpenoids	0.635657	-0.980*	-0.0166654	-0.849966	0.847723	0.380901	0.0289006	-0.548995	0.322695	-0.428069	0.190009	0.471226	-0.993**	0.470276
		6'-O-D-Glucosylloganic acid	Sesquiterpenoids	0.524674	-0.885488	0.0273667	-0.622728	0.558447	0.24037	0.247835	-0.627477	0.409989	-0.265676	0.21323	0.243939	-0.949653	0.670967
		Adoxosidic acid	Monoterpenoids	0.621199	-0.965*	-0.0241104	-0.779327	0.741528	0.351439	0.102518	-0.574481	0.391404	-0.344352	0.229957	0.402547	-0.994**	0.550379
		Naringenin chalcone	Chalcones	0.851237	-0.717613	-0.651299	-0.615789	0.329953	0.733105	-0.340367	0.0769617	0.929737	0.449096	0.825439	0.61913	-0.606611	0.0734682
		Phloretin-2'-O-glucoside (Phlorizin)	Chalcones	0.670756	-0.771905	-0.223556	-0.9303	0.982*	0.582545	-0.454122	-0.0939557	0.184651	-0.396508	0.217865	0.757181	-0.661401	-0.131886
		Rhein-8-O-glucoside	Anthraquinone	-0.953*	0.860448	0.64367	0.83043	-0.599336	-0.827311	0.453803	-0.0517028	-0.863203	-0.267709	-0.787956	-0.785447	0.725309	-0.00389562
		Rhein-8-O-(6'-O-acetyl)glucoside	Anthraquinone	0.694585	-0.647008	-0.376581	-0.888259	0.908829	0.678577	-0.637753	0.138764	0.235184	-0.236873	0.31964	0.83993	-0.484839	-0.363933
		Pinocembrin (Dihydrochrysin)	Dihydroflavone	0.69913	-0.644904	-0.385848	-0.888111	0.905537	0.685267	-0.645484	0.148127	0.242584	-0.226944	0.328162	0.8449	-0.480413	-0.371661
		Naringenin (5,7,4'-Trihydroxyflavanone)*	Dihydroflavone	0.859024	-0.738694	-0.641104	-0.637164	0.357641	0.735307	-0.337844	0.0593033	0.921839	0.423771	0.816398	0.628099	-0.629032	0.0833569
		Butin*	Dihydroflavone	0.838733	-0.732871	-0.618067	-0.616109	0.337742	0.708531	-0.302964	0.0342337	0.913403	0.418105	0.800367	0.597206	-0.632443	0.115763
		Eriodictyol (5,7,3',4'-Tetrahydroxyflavanone)	Dihydroflavone	0.907749	-0.752272	-0.695561	-0.692125	0.412852	0.801237	-0.427582	0.122346	0.935668	0.430936	0.851053	0.707056	-0.619136	-0.00173649
		Hesperetin	Dihydroflavone	0.540018	-0.460372	-0.451318	-0.23441	-0.0532783	0.413066	-0.01932	-0.03558	0.814196	0.517206	0.661597	0.231332	-0.432136	0.284534
		Naringenin-7-O-glucoside (Prunin)*	Dihydroflavone	0.308012	-0.814049	0.347099	-0.698086	0.850421	0.0540117	0.243538	-0.734044	-0.110931	-0.772715	-0.223073	0.22373	-0.896017	0.561159
		Naringenin-7-O-Neohesperidoside(Naringin)	Dihydroflavone	0.870872	-0.798115	-0.520859	-0.974*	0.906066	0.815625	-0.653234	0.129911	0.488818	-0.0815376	0.527662	0.923566	-0.624845	-0.281974
		Eriodictyol-7-O-Rutinoside (Eriocitrin)	Dihydroflavone	0.765058	-0.462498	-0.673605	-0.779217	0.696815	0.847514	-0.886314	0.503994	0.43915	0.138155	0.573909	0.940649	-0.224858	-0.664249
		Pinobanksin*	Dihydroflavonol	0.860648	-0.72474	-0.657475	-0.628814	0.344121	0.74367	-0.352973	0.0822479	0.93084	0.44506	0.829184	0.632918	-0.610568	0.0634836
		Dihydrokaempferol	Dihydroflavonol	0.983*	-0.853936	-0.686103	-0.876355	0.655362	0.881311	-0.548764	0.122918	0.848388	0.259957	0.801217	0.859028	-0.694719	-0.0988585
		Dihydroquercetin(Taxifolin)	Dihydroflavonol	0.234087	0.177612	-0.468251	-0.235407	0.246094	0.465237	-0.807721	0.723085	0.00697622	0.174769	0.235464	0.559903	0.389778	-0.903396
		3-O-Acetylpinobanksin	Dihydroflavonol	0.642718	-0.615896	-0.323422	-0.862339	0.906678	0.629346	-0.609617	0.117118	0.167233	-0.286698	0.256772	0.802989	-0.463069	-0.357388
		Astilbin	Dihydroflavonol	-0.862672	0.806178	0.576973	0.692128	-0.439137	-0.713004	0.293222	0.0302755	-0.877965	-0.32138	-0.761889	-0.627812	0.710969	-0.149972
		Hesperetin-5-O-glucoside	Dihydroflavonol	0.408948	-0.876884	0.248328	-0.758863	0.871666	0.151553	0.180231	-0.691037	0.00754292	-0.692177	-0.110328	0.304029	-0.939039	0.53849
		Hesperetin-7-O-(6''-malonyl)glucoside	Dihydroflavonol	-0.235198	0.166489	0.117038	0.498413	-0.645394	-0.325459	0.542704	-0.23617	0.223213	0.355561	0.0579909	-0.52838	0.0379545	0.526004
		Sclareolide	Ditepenoids	none	none	none	none	none	none	none	none	none	none	none	none	none	none
		Sugiol	Ditepenoids	-0.676221	0.988*	0.0781452	0.847376	-0.813063	-0.423134	-0.00605026	0.513149	-0.401446	0.348098	-0.262493	-0.491577	0.992**	-0.461346
		2,7-Dihydroxy-3,4,6-trimethoxyphenanthrene	PhenAnthraquinones	-0.869566	0.984*	0.379168	0.926419	-0.805848	-0.678828	0.280463	0.226823	-0.630313	0.087958	-0.533931	-0.714892	0.905024	-0.197964
		N-Acetylputrescine	Phenolamine	0.707428	-0.473851	-0.566337	-0.789534	0.754557	0.775237	-0.824376	0.416713	0.326954	0.0057054	0.461064	0.899328	-0.256771	-0.612333
		Agmatine	Phenolamine	0.600148	-0.30085	-0.565702	-0.660856	0.637154	0.720447	-0.859796	0.529969	0.248364	0.05882	0.417219	0.841151	-0.074534	-0.729788
		Spermine	Phenolamine	0.724581	-0.754631	-0.324059	-0.939654	0.960*	0.660292	-0.546101	0.00862833	0.259675	-0.298611	0.307579	0.820608	-0.617141	-0.222642
		N-Feruloylserotonin	Phenolamine	none	none	none	none	none	none	none	none	none	none	none	none	none	none
		Diferuloylcadaverine	Phenolamine	-0.856561	0.576567	0.712225	0.849648	-0.734998	-0.9037	0.865489	-0.448306	-0.548301	-0.165264	-0.652255	-0.980*	0.34214	0.580967
		N',N'',N'''-p-Coumaroyl-cinnamoyl-caffeoyl spermidine	Phenolamine	0.70221	-0.129209	-0.932022	-0.449725	0.229516	0.886577	-0.994**	0.862478	0.658894	0.643443	0.815633	0.851145	0.150813	-0.876545
		4-Hydroxybenzaldehyde	Phenolic acids	0.741535	-0.541375	-0.555028	-0.835081	0.798171	0.785984	-0.797498	0.36056	0.350509	-0.0231594	0.468637	0.911689	-0.331549	-0.554072
		5-Hydroxymethylfurfural	Phenolic acids	0.617124	-0.492959	-0.533717	-0.301778	-0.000104278	0.504095	-0.118957	0.0349036	0.868551	0.553501	0.731874	0.327005	-0.437463	0.202818
		Salicylic acid*	Phenolic acids	0.972*	-0.763491	-0.728891	-0.926686	0.758256	0.942994	-0.752174	0.29546	0.720528	0.199898	0.753853	0.980*	-0.555044	-0.363781
		4-Hydroxybenzoic acid*	Phenolic acids	0.91401	-0.629062	-0.75866	-0.869774	0.720846	0.943863	-0.855802	0.435915	0.643214	0.22609	0.726283	0.996**	-0.394407	-0.535951
		Tyrosol	Phenolic acids	0.959*	-0.775077	-0.692954	-0.942406	0.792982	0.924498	-0.73862	0.265549	0.679117	0.145461	0.714108	0.976*	-0.571948	-0.351256
		Phthalic anhydride	Phenolic acids	0.894368	-0.86705	-0.497766	-0.994**	0.914536	0.804983	-0.583208	0.0457319	0.530339	-0.0934963	0.538886	0.901421	-0.71151	-0.175989
		Cinnamic acid	Phenolic acids	-0.195321	0.708495	-0.43018	0.636864	-0.842033	0.0298747	-0.246319	0.715597	0.267246	0.858385	0.348499	-0.171264	0.795333	-0.498694
		Hydrocinnamic acid	Phenolic acids	0.543499	-0.560846	-0.218916	-0.809665	0.896849	0.531314	-0.544522	0.0662454	0.0434898	-0.379163	0.13846	0.725371	-0.428639	-0.330531
		p-Hydroxyphenyl acetic acid	Phenolic acids	0.811525	-0.671119	-0.543066	-0.913697	0.863815	0.809126	-0.739406	0.253939	0.416333	-0.0565794	0.498957	0.929733	-0.476098	-0.432446
		2,4-Dihydroxybenzoic acid*	Phenolic acids	0.879665	-0.701746	-0.707095	-0.631088	0.336877	0.781766	-0.41282	0.148182	0.952*	0.487967	0.864823	0.668853	-0.570881	-0.00437618
		3,4-Dihydroxybenzoic acid (Protocatechuic acid)*	Phenolic acids	0.919747	-0.778768	-0.621284	-0.959*	0.848999	0.881502	-0.715574	0.218643	0.58781	0.0429649	0.63001	0.961*	-0.585202	-0.339454
		2,5-Dihydroxybenzoic acid*	Phenolic acids	0.910706	-0.765225	-0.618627	-0.955*	0.849845	0.878232	-0.724598	0.229456	0.572399	0.0373084	0.620372	0.962*	-0.56968	-0.356461
		p-Coumaric acid	Phenolic acids	0.964*	-0.915979	-0.586504	-0.939691	0.768079	0.838187	-0.501611	0.0186249	0.749922	0.102711	0.700027	0.855268	-0.773888	-0.0398546
		Terephthalic acid*	Phenolic acids	-0.668226	0.0838792	0.971*	0.234582	0.101206	-0.808739	0.779433	-0.797443	-0.885975	-0.918035	-0.955*	-0.649297	-0.150339	0.639914
		Vanillic acid	Phenolic acids	0.972*	-0.606717	-0.901756	-0.765034	0.505534	0.995**	-0.82349	0.498306	0.886532	0.506048	0.926347	0.953*	-0.370566	-0.475728
		Coniferaldehyde	Phenolic acids	0.909884	-0.580634	-0.801557	-0.832673	0.667382	0.959*	-0.889199	0.499446	0.668694	0.293115	0.76066	0.998**	-0.335484	-0.58606
		p-Coumaric acid methyl ester	Phenolic acids	-0.797127	0.300709	0.961*	0.401147	-0.0588402	-0.872487	0.736085	-0.651102	-0.967*	-0.83269	-0.995**	-0.723487	0.0784708	0.496341
		Caffeic acid	Phenolic acids	0.891774	-0.772701	-0.579468	-0.961*	0.87364	0.853039	-0.701692	0.195603	0.532614	-0.0124209	0.579835	0.948512	-0.584753	-0.335696
		Coniferyl alcohol	Phenolic acids	0.75527	-0.63619	-0.484747	-0.891625	0.871752	0.758383	-0.718165	0.235492	0.333554	-0.119203	0.425617	0.896762	-0.449235	-0.436729
		Syringaldehyde; 4-Hydroxy-3,5-Dimethoxybenzaldehyde	Phenolic acids	-0.525163	0.860203	-0.0732261	0.871366	-0.978*	-0.334818	0.0945006	0.461934	-0.0467182	0.627534	0.0023615	-0.515973	0.849558	-0.254165
		DL-3,4-Dihydroxymandelic acid	Phenolic acids	0.783473	-0.723803	-0.447085	-0.937728	0.91819	0.7493	-0.652303	0.136331	0.354137	-0.168476	0.418683	0.888069	-0.554652	-0.330639
		Butylidenephthalide	Phenolic acids	0.817462	-0.377322	-0.923887	-0.432353	0.0873124	0.856591	-0.663397	0.554602	0.990**	0.794826	0.990*	0.703586	-0.174348	-0.387221
		Ferulic acid	Phenolic acids	0.946553	-0.803109	-0.645055	-0.961*	0.830163	0.898065	-0.702527	0.209617	0.642425	0.0823664	0.671072	0.962*	-0.611236	-0.308192
		Syringic acid	Phenolic acids	0.570183	-0.326031	-0.626315	-0.17843	-0.153051	0.518365	-0.20823	0.215215	0.891896	0.713894	0.788626	0.312821	-0.243542	0.0472594
		2,6-Di-t-butylphenol	Phenolic acids	-0.705365	0.397972	0.752867	0.317883	0.0257975	-0.675008	0.38352	-0.322599	-0.963*	-0.739574	-0.890213	-0.489238	0.268743	0.0942683
		3,4-Dimethoxycinnamic acid	Phenolic acids	0.685937	-0.639492	-0.369884	-0.882976	0.907135	0.671578	-0.635846	0.138853	0.224261	-0.242805	0.310429	0.834812	-0.478104	-0.366587
		Methyl ferulate	Phenolic acids	-0.479444	-0.0963034	0.872844	-0.00807526	0.349775	-0.626731	0.611942	-0.766874	-0.822025	-0.986*	-0.87003	-0.423504	-0.288033	0.548771
		Sinapinaldehyde	Phenolic acids	-0.561942	0.886214	-0.0387665	0.88975	-0.979*	-0.367169	0.10777	0.453643	-0.0965269	0.593792	-0.0415073	-0.538765	0.87068	-0.258239
		Sinapic acid	Phenolic acids	0.901648	-0.823773	-0.548733	-0.981*	0.892709	0.837611	-0.647863	0.125935	0.543795	-0.0425357	0.570977	0.931022	-0.650223	-0.25805
		1-Feruloyl-sn-glycerol	Phenolic acids	-0.284757	0.426052	-0.0552854	0.651992	-0.83612	-0.263657	0.335502	0.0918664	0.246697	0.593341	0.153593	-0.49499	0.356661	0.211683
		2-Feruloyl-sn-glycerol	Phenolic acids	0.592081	-0.557547	-0.298623	-0.821579	0.881988	0.594602	-0.610912	0.138541	0.11134	-0.300938	0.214148	0.775512	-0.405497	-0.390344
		Dibutyl phthalate*	Phenolic acids	0.901085	-0.870315	-0.506181	-0.994**	0.909301	0.810812	-0.584125	0.0482912	0.543578	-0.0817242	0.550134	0.903505	-0.714084	-0.173676
		Phenethyl caffeate	Phenolic acids	0.675777	-0.638385	-0.354718	-0.880365	0.910258	0.659469	-0.624859	0.126887	0.209498	-0.258267	0.295027	0.825755	-0.480388	-0.357872
		4-O-Glucosyl-4-hydroxybenzoic acid	Phenolic acids	-0.692654	0.109237	0.939019	0.426012	-0.19906	-0.880835	0.990**	-0.874818	-0.667437	-0.668377	-0.823431	-0.837584	-0.170481	0.879309
		1-O-Salicyl-D-glucose*	Phenolic acids	-0.348015	-0.153687	0.742245	-0.153714	0.491853	-0.463162	0.408163	-0.635181	-0.772444	-0.971*	-0.777952	-0.231049	-0.291886	0.368858
		Glucosyloxybenzoic acid*	Phenolic acids	-0.389127	-0.102127	0.75569	-0.108583	0.45212	-0.492408	0.414506	-0.616104	-0.802427	-0.963*	-0.80111	-0.261847	-0.242194	0.350318
		Salidroside	Phenolic acids	0.870472	-0.763167	-0.552776	-0.959*	0.886008	0.833252	-0.694428	0.184832	0.494477	-0.0463834	0.546207	0.938718	-0.578402	-0.337643
		2-Acetyl-3-hydroxyphenyl-1-O-glucoside	Phenolic acids	0.875545	-0.753962	-0.569933	-0.954*	0.875752	0.843791	-0.709359	0.205414	0.506184	-0.025933	0.56087	0.945745	-0.564719	-0.35501
		2,5-Dihydroxybenzoic acid O-glucoside*	Phenolic acids	-0.871141	0.646907	0.666392	0.895085	-0.792254	-0.889503	0.815034	-0.362687	-0.538545	-0.0973425	-0.624982	-0.975*	0.427167	0.502163
		Protocatechuic acid-4-O-glucoside*	Phenolic acids	-0.815395	0.681615	0.539321	0.919385	-0.869299	-0.80867	0.732185	-0.242752	-0.419434	0.0617726	-0.498846	-0.929215	0.488529	0.420333
		Feruloyltartaric acid (Fertaric acid)	Phenolic acids	0.608354	-0.942079	0.00984356	-0.89705	0.951*	0.388102	-0.0663921	-0.492015	0.191503	-0.536608	0.106865	0.531686	-0.934564	0.337307
		2-(7-Dihydroxyl)-benzofuranyl-ferulic acid	Phenolic acids	0.623786	-0.936538	-0.0162657	-0.911493	0.965*	0.414438	-0.107905	-0.455888	0.196039	-0.525946	0.122239	0.562198	-0.918021	0.29293
		p-Coumaric acid-4-O-glucoside*	Phenolic acids	0.862166	-0.730882	-0.569538	-0.94404	0.870867	0.839713	-0.723194	0.224979	0.487636	-0.0272731	0.550595	0.945527	-0.538366	-0.381264
		1-O-[(E)-p-Cumaroyl]-D-glucose*	Phenolic acids	0.717192	-0.548704	-0.507974	-0.838217	0.820211	0.75343	-0.765577	0.318575	0.3059	-0.0782901	0.421602	0.890823	-0.348988	-0.524777
		3-Hydroxy-4-isopropylbenzylalcohol-3-O-glucoside	Phenolic acids	-0.912687	0.454015	0.954*	0.668568	-0.405229	-0.993**	0.908807	-0.650202	-0.854869	-0.595514	-0.934145	-0.9441	0.194284	0.629608
		3,4,5-Trimethoxyphenyl-1-O-Glucoside	Phenolic acids	0.699244	-0.598415	-0.430511	-0.864473	0.871343	0.70817	-0.695848	0.219969	0.257231	-0.172621	0.357704	0.861304	-0.419502	-0.440091
		1-O-Galloyl-D-glucose	Phenolic acids	0.379035	-0.475778	-0.0430881	-0.713271	0.864594	0.36198	-0.415232	-0.033504	-0.146154	-0.521287	-0.0506891	0.582254	-0.382789	-0.25919
		Koaburaside	Phenolic acids	-0.991**	0.744669	0.785558	0.890243	-0.685607	-0.966*	0.758376	-0.335273	-0.7983	-0.299174	-0.823126	-0.973*	0.531262	0.366265
		5-O-Caffeoylshikimic acid	Phenolic acids	0.599594	-0.604725	-0.265751	-0.846109	0.912063	0.580547	-0.567751	0.0754215	0.109235	-0.341996	0.197143	0.764955	-0.464761	-0.327221
		5-O-p-Coumaroylquinic acid*	Phenolic acids	0.809855	-0.732989	-0.481335	-0.94436	0.909087	0.776603	-0.66997	0.15605	0.39528	-0.130643	0.457673	0.905997	-0.557844	-0.339121
		1-O-p-Coumaroylquinic acid*	Phenolic acids	0.588892	-0.851865	-0.0286293	-0.909087	0.996**	0.427321	-0.214951	-0.349291	0.102639	-0.55645	0.0780072	0.607407	-0.807781	0.134805
		3-O-p-Coumaroylquinic acid*	Phenolic acids	0.798282	-0.718065	-0.476544	-0.936612	0.906262	0.77018	-0.67484	0.16454	0.37962	-0.135611	0.446822	0.902662	-0.541999	-0.352433
		1-O-[(E)-Caffeoyl]-D-glucose*	Phenolic acids	0.0293306	0.29662	-0.263295	-0.1035	0.187543	0.2592	-0.654615	0.616577	-0.21761	0.0209241	0.0128953	0.381058	0.462674	-0.826239
		6-O-Caffeoyl-D-glucose*	Phenolic acids	-0.0990239	0.438781	-0.20909	0.0491256	0.0415997	0.152042	-0.588869	0.636869	-0.286781	0.0564814	-0.05236	0.256904	0.587741	-0.825584
		Coniferin	Phenolic acids	0.654109	-0.741617	-0.224771	-0.915891	0.973*	0.578008	-0.472131	-0.0675519	0.163129	-0.395222	0.206739	0.756707	-0.626747	-0.165774
		Methyl 6-O-galloyl-glucoside	Phenolic acids	-0.568087	-0.0366533	0.883557	0.312384	-0.116203	-0.792724	0.981*	-0.925286	-0.547969	-0.654326	-0.730866	-0.758589	-0.31208	0.946196
		Chlorogenic acid*	Phenolic acids	0.869349	-0.774539	-0.540238	-0.964*	0.893954	0.82613	-0.680192	0.165543	0.48998	-0.0607238	0.537691	0.933183	-0.593833	-0.319061
		Cryptochlorogenic acid*	Phenolic acids	0.911466	-0.779934	-0.606016	-0.962*	0.858815	0.871691	-0.708514	0.207355	0.570254	0.0228107	0.613103	0.957*	-0.588894	-0.33429
		1,7-Bis(4-Hydroxy-3-Methoxyphenyl)Hepta-4,6-Dien-3-One	Phenolic acids	0.485114	-0.461056	-0.368168	-0.20458	-0.0635636	0.338418	0.0702401	-0.119723	0.759543	0.454572	0.591153	0.160844	-0.45809	0.369146
		6-O-Feruloyl-D-glucose	Phenolic acids	0.374629	-0.178178	-0.479265	0.0239136	-0.332955	0.319957	-0.0280309	0.137828	0.771928	0.695221	0.65006	0.0947469	-0.144219	0.156218
		Glucosyringic Acid	Phenolic acids	-0.820029	0.915081	0.335245	0.995**	-0.965*	-0.686443	0.432653	0.132186	-0.416122	0.260092	-0.397793	-0.807515	0.803738	0.0182542
		5-O-Feruloylquinic acid*	Phenolic acids	0.615157	-0.577753	-0.315926	-0.8373	0.889215	0.613684	-0.617697	0.138815	0.138235	-0.287609	0.237252	0.790671	-0.423272	-0.385283
		3-O-Feruloylquinic acid	Phenolic acids	0.769025	-0.744522	-0.404416	-0.944524	0.9376	0.720907	-0.611587	0.0845353	0.327395	-0.215163	0.383448	0.866533	-0.587303	-0.284272
		Chlorogenic acid methyl ester	Phenolic acids	0.671347	-0.633113	-0.35265	-0.876929	0.908334	0.656578	-0.625411	0.129122	0.204355	-0.259639	0.291214	0.823625	-0.475078	-0.361311
		1-O-Eudesmoylquinic acid	Phenolic acids	-0.921853	0.59895	0.804003	0.84124	-0.670891	-0.964*	0.879952	-0.485783	-0.68529	-0.296267	-0.770873	-0.999**	0.355878	0.566734
		1-O-Glucosyl sinapate	Phenolic acids	-0.748746	0.171057	0.974*	0.451851	-0.19436	-0.91513	0.970*	-0.84682	-0.755665	-0.714251	-0.888319	-0.851041	-0.105824	0.821008
		Oleoside 11-methyl ester*	Phenolic acids	0.881841	-0.868661	-0.475475	-0.995**	0.925185	0.789455	-0.569757	0.0277158	0.507298	-0.12015	0.515572	0.891977	-0.717519	-0.164863
		Benzyl-(2''-O-glucosyl)glucoside	Phenolic acids	0.24782	0.160142	-0.605765	0.241194	-0.565113	0.32163	-0.218016	0.47948	0.716534	0.909439	0.680144	0.075847	0.247164	-0.183528
		Chicoric Acid	Phenolic acids	-0.595758	0.856693	0.0350667	0.912584	-0.996**	-0.433399	0.217554	0.347663	-0.111833	0.550239	-0.0861431	-0.611751	0.811668	-0.13541
		Calceolarioside A*	Phenolic acids	0.908863	-0.546153	-0.836468	-0.801819	0.620486	0.970*	-0.909474	0.544935	0.696547	0.351231	0.79246	0.996**	-0.29406	-0.616691
		3-O-p-Coumaroylshikimic acid O-glucoside*	Phenolic acids	0.62084	-0.739909	-0.174385	-0.904236	0.978*	0.53615	-0.429176	-0.111653	0.120003	-0.441954	0.158727	0.722277	-0.637778	-0.128501
		5-O-p-Coumaroylshikimic acid O-glucoside*	Phenolic acids	-0.928157	0.750156	0.663099	0.942703	-0.818478	-0.904821	0.752091	-0.272288	-0.614523	-0.095734	-0.664718	-0.976*	0.545602	0.384656
		Quillaic acid	Phenolic acids	-0.949393	0.644243	0.807334	0.859917	-0.676852	-0.973*	0.852098	-0.448218	-0.726251	-0.303812	-0.794729	-0.999**	0.407598	0.513813
		3-O-p-Coumaroylquinic acid O-glucoside*	Phenolic acids	-0.837614	0.864989	0.40613	0.992**	-0.953*	-0.738755	0.530604	0.0221709	-0.430966	0.201138	-0.440487	-0.860429	0.726857	0.137189
		1,3-O-Dicaffeoylquinic Acid (Cynarin)	Phenolic acids	0.990**	-0.849836	-0.696353	-0.896895	0.684822	0.899288	-0.587628	0.149557	0.830854	0.245507	0.797	0.888691	-0.681184	-0.143176
		Sibiricose A5	Phenolic acids	-0.949406	0.749604	0.701082	0.933706	-0.788047	-0.927497	0.76253	-0.295474	-0.66478	-0.150903	-0.710291	-0.982*	0.540393	0.388243
		Furanofructosyl-α-D-(3-mustard acyl)glucoside*	Phenolic acids	-0.868561	0.959*	0.380316	0.991**	-0.918021	-0.713901	0.399365	0.152531	-0.526243	0.177007	-0.479105	-0.800597	0.853057	-0.0500201
		Sibiricose A6*	Phenolic acids	-0.921437	0.911903	0.505811	0.993**	-0.889134	-0.80783	0.532869	0.000754214	-0.597225	0.0582854	-0.578823	-0.882171	0.767586	0.096229
		Crenatoside	Phenolic acids	0.679174	-0.429975	-0.685295	-0.310913	-0.0222967	0.621127	-0.295912	0.229345	0.939611	0.686102	0.84448	0.4356	-0.324865	0.00549747
		Isoacteoside*	Phenolic acids	0.860437	-0.402092	-0.906851	-0.68229	0.472302	0.969*	-0.963*	0.684362	0.721261	0.493826	0.8391	0.965*	-0.132548	-0.726227
		Acteoside*	Phenolic acids	0.341156	0.317491	-0.821205	-0.00812238	-0.196035	0.611663	-0.873521	0.997**	0.462469	0.78065	0.651372	0.529921	0.566859	-0.960*
		Plantamajoside	Phenolic acids	-0.552102	0.605015	0.190925	0.831917	-0.922673	-0.519788	0.504757	-0.00876697	-0.0453171	0.413471	-0.125941	-0.715911	0.483811	0.271537
		(S)-Campneoside II	Phenolic acids	0.619145	-0.28244	-0.737714	-0.197465	-0.151457	0.610439	-0.351748	0.363423	0.933663	0.798336	0.865875	0.40513	-0.160463	-0.11211
		2'-Acetylacteoside	Phenolic acids	0.833061	-0.618288	-0.630514	-0.88189	0.801145	0.858921	-0.811173	0.359929	0.477973	0.0543269	0.574676	0.959*	-0.401378	-0.518574
		Dicaffeoylquinic acid-O-glucoside	Phenolic acids	-0.698087	0.818983	0.224584	0.951*	-0.991**	-0.590733	0.425253	0.134087	-0.22337	0.392836	-0.239404	-0.75708	0.715289	0.0775323
		Echinacoside*	Phenolic acids	0.341719	-0.458245	-0.00201982	-0.690388	0.855368	0.322098	-0.381687	-0.0597838	-0.187014	-0.552726	-0.0930236	0.54724	-0.37519	-0.237632
		4-O-Digalloyl-3,5-di-O-galloylquinic acid	Phenolic acids	-0.7072	0.11988	0.989*	0.298417	0.0267088	-0.851373	0.832565	-0.812512	-0.879139	-0.883876	-0.961*	-0.710753	-0.127148	0.681303
		1-Stearidonoyl-Glycerol	Glycerol ester	-0.702124	0.841623	0.211192	0.956*	-0.995**	-0.582576	0.397533	0.16681	-0.2319	0.402445	-0.237487	-0.746128	0.745169	0.0386061
		1-α-Linolenoyl-glycerol*	Glycerol ester	-0.837794	0.312071	0.975*	0.564404	-0.30175	-0.964*	0.952*	-0.760199	-0.81166	-0.662583	-0.92007	-0.907332	0.0402529	0.737553
		2-α-Linolenoyl-glycerol*	Glycerol ester	-0.997**	0.772345	0.772237	0.892949	-0.68243	-0.956*	0.720623	-0.294733	-0.81669	-0.295918	-0.826523	-0.957*	0.568479	0.313518
		1-Linoleoylglycerol*	Glycerol ester	-0.828894	0.30854	0.990*	0.466377	-0.144251	-0.925294	0.831679	-0.708186	-0.933869	-0.793675	-0.992**	-0.805389	0.0630355	0.596712
		2-Linoleoylglycerol*	Glycerol ester	-0.990*	0.710384	0.818349	0.864195	-0.647035	-0.979*	0.783719	-0.38223	-0.818692	-0.349227	-0.849918	-0.976*	0.489017	0.403146
		1-Oleoyl-Sn-Glycerol	Glycerol ester	-0.815108	0.996**	0.283854	0.910322	-0.816935	-0.60172	0.188875	0.323828	-0.561541	0.174816	-0.450059	-0.648867	0.943463	-0.287081
		2-α-Linolenoyl-glycerol-1-O-glucoside*	Glycerol ester	-0.886421	0.394744	0.979*	0.597462	-0.31209	-0.978*	0.898474	-0.689087	-0.884985	-0.674703	-0.962*	-0.904638	0.135441	0.638268
		1-α-Linolenoyl-glycerol-3-O-glucoside*	Glycerol ester	-0.749617	0.162984	0.995**	0.404653	-0.115546	-0.906685	0.927969	-0.839605	-0.821021	-0.789982	-0.93325	-0.8112	-0.105657	0.771007
		1-α-Linolenoyl-glycerol-2,3-di-O-glucoside*	Glycerol ester	0.965*	-0.59829	-0.909619	-0.71843	0.433511	0.977*	-0.774937	0.482101	0.936826	0.565553	0.957*	0.908105	-0.37258	-0.42161
		2-α-Linolenoyl-glycerol-1,3-di-O-glucoside*	Glycerol ester	-0.942076	0.539139	0.910444	0.752429	-0.514417	-0.999**	0.89371	-0.575154	-0.822815	-0.492917	-0.896191	-0.976*	0.286094	0.584639
		Cytosine	Nucleotides and derivatives	0.894922	-0.644326	-0.709755	-0.887795	0.763091	0.917019	-0.833383	0.393482	0.590026	0.155704	0.673867	0.987*	-0.417803	-0.514541
		Uracil	Nucleotides and derivatives	-0.876977	0.400981	0.941828	0.657372	-0.418656	-0.982*	0.951*	-0.694999	-0.785583	-0.563914	-0.890617	-0.953*	0.132092	0.704539
		Adenine	Nucleotides and derivatives	-0.219929	0.768583	-0.43481	0.622339	-0.792687	0.0442579	-0.341957	0.799254	0.178148	0.812691	0.302955	-0.122756	0.877762	-0.634562
		Guanine	Nucleotides and derivatives	-0.771146	0.278459	0.94766	0.361104	-0.0131821	-0.843715	0.700725	-0.63914	-0.969*	-0.850992	-0.989*	-0.683535	0.064887	0.468531
		2'-Deoxycytidine	Nucleotides and derivatives	0.551375	-0.324659	-0.600161	-0.164466	-0.162664	0.492667	-0.175763	0.187457	0.87784	0.698701	0.768112	0.286294	-0.251079	0.0781319
		L-Sepiapterin	Nucleotides and derivatives	-0.958*	0.650317	0.81712	0.857269	-0.665523	-0.978*	0.846766	-0.446705	-0.747605	-0.321936	-0.810991	-0.997**	0.414332	0.502732
		Thymidine	Nucleotides and derivatives	-0.975*	0.621224	0.889034	0.786754	-0.538014	-0.996**	0.82798	-0.486652	-0.867036	-0.473609	-0.909829	-0.964*	0.384932	0.477418
		Cytidine	Nucleotides and derivatives	0.93313	-0.657336	-0.763906	-0.881497	0.723276	0.952*	-0.840336	0.414904	0.672112	0.234465	0.744519	0.998**	-0.426068	-0.504407
		Uridine*	Nucleotides and derivatives	0.794168	-0.543784	-0.639823	-0.835652	0.760674	0.846825	-0.844458	0.422249	0.444033	0.0776912	0.560526	0.948455	-0.318241	-0.587772
		2'-Deoxyadenosine	Nucleotides and derivatives	-0.331234	-0.268625	0.736156	0.113845	0.0173721	-0.601203	0.908485	-0.948497	-0.314639	-0.583117	-0.531152	-0.58683	-0.520406	0.998**
		2'-Deoxyguanosine*	Nucleotides and derivatives	-0.709509	0.10522	0.987*	0.362127	-0.0801894	-0.883459	0.93622	-0.872277	-0.786553	-0.798696	-0.910659	-0.789098	-0.165262	0.807748
		Adenosine*	Nucleotides and derivatives	0.851033	-0.691953	-0.588391	-0.92426	0.8504	0.845622	-0.754644	0.271125	0.479969	-0.00370861	0.555517	0.951*	-0.490904	-0.43044
		9-(Arabinosyl)hypoxanthine	Nucleotides and derivatives	-0.15678	0.71347	-0.431849	0.393082	-0.460613	0.154632	-0.584841	0.890019	-0.013251	0.569899	0.200699	0.106047	0.876976	-0.891226
		Guanosine	Nucleotides and derivatives	0.987*	-0.661883	-0.8713	-0.797446	0.543005	0.986*	-0.782714	0.433093	0.888424	0.463067	0.912753	0.948176	-0.437193	-0.411275
		5-Aminoimidazole ribonucleotide	Nucleotides and derivatives	-0.660282	0.448762	0.639996	0.306168	0.0187859	-0.585136	0.240333	-0.169895	-0.920608	-0.648831	-0.812011	-0.4009	0.359088	-0.0675622
		5'-Deoxy-5'-(methylthio)adenosine	Nucleotides and derivatives	-0.999**	0.791919	0.765591	0.867867	-0.636909	-0.937767	0.65882	-0.249627	-0.863227	-0.328747	-0.848071	-0.915587	0.602571	0.23506
		2-(Dimethylamino)guanosine	Nucleotides and derivatives	-0.710675	0.106701	0.988*	0.361233	-0.0776691	-0.883599	0.933754	-0.870656	-0.790504	-0.801718	-0.913245	-0.787771	-0.16327	0.804029
		Cyclic 3',5'-Adenylic acid	Nucleotides and derivatives	0.862008	-0.631867	-0.665835	-0.886929	0.786988	0.885913	-0.821943	0.374234	0.527744	0.0977919	0.618818	0.973*	-0.410489	-0.51691
		2'-Deoxyadenosine-5'-monophosphate	Nucleotides and derivatives	-0.938886	0.539105	0.903338	0.759317	-0.528284	-0.997**	0.899001	-0.57455	-0.807345	-0.476376	-0.884449	-0.981*	0.285292	0.59239
		Adenosine 5'-monophosphate	Nucleotides and derivatives	-0.502446	0.743853	-0.0109957	0.854874	-0.981*	-0.37824	0.249868	0.290306	0.0181169	0.600452	0.00692053	-0.583186	0.693476	-0.0377051
		Guanosine 5'-monophosphate	Nucleotides and derivatives	-0.190573	0.737054	-0.455073	0.613486	-0.802879	0.0612854	-0.327322	0.783824	0.230625	0.844034	0.341213	-0.119696	0.843916	-0.599096
		Succinyladenosine	Nucleotides and derivatives	-0.600708	0.954*	0.00748816	0.751324	-0.710831	-0.32611	-0.135898	0.592535	-0.390047	0.337605	-0.220812	-0.369644	0.991**	-0.5799
		Uridine 5'-diphosphate	Nucleotides and derivatives	0.266207	-0.775111	0.320993	-0.464617	0.493881	-0.0429269	0.49845	-0.829095	0.130987	-0.488454	-0.0823261	-0.00773324	-0.912847	0.844157
		Uridine 5'-diphospho-D-glucose	Nucleotides and derivatives	-0.750236	0.167905	0.999**	0.378671	-0.0709448	-0.89613	0.888978	-0.819069	-0.86111	-0.828189	-0.957*	-0.781296	-0.0921281	0.722906
		Nicotinic acid adenine dinucleotide	Nucleotides and derivatives	0.710488	-0.325415	-0.724256	-0.673979	0.576222	0.839063	-0.939557	0.630163	0.435516	0.244531	0.595762	0.913389	-0.0716772	-0.774652
		Cyanidin-3-O-(6''-O-p-Coumaroyl)glucoside	Anthocyanins	0.191537	0.158674	-0.378731	-0.249214	0.297851	0.406959	-0.751569	0.64276	-0.0803116	0.0634604	0.144754	0.526516	0.352604	-0.85074
		Delphinidin-3-O-(6''-O-p-coumaroyl)glucoside	Anthocyanins	0.905461	-0.889914	-0.496669	-0.996**	0.908059	0.804072	-0.558192	0.0199507	0.55581	-0.0848604	0.552081	0.892343	-0.740263	-0.137267
		Chrysin	Flavonoid	0.657993	-0.616884	-0.346774	-0.866272	0.902078	0.64799	-0.627288	0.13632	0.189136	-0.263196	0.280041	0.817197	-0.45866	-0.371995
		Tectochrysin	Flavonoid	0.616736	-0.592766	-0.30415	-0.845012	0.899215	0.608222	-0.603071	0.117669	0.13626	-0.302116	0.230493	0.786626	-0.442412	-0.364469
		Apigenin-7,4'-dimethyl ether	Flavonoid	0.578051	-0.560943	-0.273204	-0.819609	0.888456	0.575199	-0.589372	0.114003	0.0906605	-0.326716	0.190544	0.760403	-0.415322	-0.369809
		Hispidulin (5,7,4'-Trihydroxy-6-methoxyflavone)*	Flavonoid	0.990*	-0.854744	-0.689544	-0.904001	0.696533	0.897701	-0.587366	0.143553	0.821843	0.231859	0.788882	0.891219	-0.686599	-0.142266
		Diosmetin (5,7,3'-Trihydroxy-4'-methoxyflavone)*	Flavonoid	0.893734	-0.817213	-0.541422	-0.979*	0.896831	0.832061	-0.649675	0.127087	0.529087	-0.0531989	0.559465	0.929486	-0.643647	-0.264715
		Nobiletin (5,6,7,8,3',4'-Hexamethoxyflavone)	Flavonoid	-0.176619	0.756057	-0.477065	0.552166	-0.707917	0.109209	-0.446594	0.864742	0.1603	0.786897	0.314729	-0.0315415	0.891351	-0.740113
		Apigenin-5-O-glucoside	Flavonoid	0.572197	-0.756597	-0.0843449	-0.889624	0.987*	0.463271	-0.336821	-0.209253	0.0614085	-0.52162	0.0829311	0.657838	-0.680902	-0.0351712
		Kaempferol-4'-O-glucoside*	Flavonoid	0.747706	-0.426025	-0.681965	-0.752834	0.669495	0.84242	-0.899714	0.534804	0.43086	0.158506	0.57329	0.932961	-0.184585	-0.693912
		Luteolin-7-O-glucoside (Cynaroside)	Flavonoid	0.338223	0.0727905	-0.526837	-0.337094	0.328626	0.552092	-0.852229	0.714752	0.0902514	0.183346	0.309967	0.647446	0.297787	-0.89503
		Chrysoeriol-7-O-glucoside*	Flavonoid	-0.0981938	0.588914	-0.474912	0.571366	-0.816855	0.0876003	-0.215613	0.654707	0.395663	0.901654	0.440161	-0.13791	0.670634	-0.400171
		Diosmetin-7-O-galactoside*	Flavonoid	-0.708565	0.641698	0.404023	0.888227	-0.89927	-0.698536	0.660075	-0.165693	-0.257829	0.207427	-0.345274	-0.85464	0.472788	0.385752
		Mearnsetin-3-O-glucoside	Flavonoid	0.978*	-0.68449	-0.849721	-0.754152	0.474218	0.947158	-0.683801	0.360652	0.943451	0.501463	0.931378	0.87866	-0.48363	-0.292069
		Tricin-7-O-saccharic acid	Flavonoid	0.134725	0.423085	-0.577476	0.0314353	-0.100113	0.42373	-0.807192	0.909206	0.109074	0.479636	0.341368	0.431106	0.643521	-0.986*
		Rhoifolin	Flavonoid	0.406493	-0.0420299	-0.517088	-0.442167	0.441656	0.59112	-0.849577	0.645397	0.10923	0.112871	0.316414	0.703696	0.180937	-0.843479
		Acacetin-7-O-rutinoside (Linarin)	Flavonoid	-0.756378	0.173178	0.994**	0.416499	-0.129294	-0.911761	0.931429	-0.835532	-0.820366	-0.781315	-0.932819	-0.819232	-0.0961463	0.770587
		Luteolin-7-O-neohesperidoside (Lonicerin)*	Flavonoid	0.120338	0.216136	-0.324473	-0.189165	0.255624	0.341318	-0.70849	0.627632	-0.144867	0.0376846	0.0828461	0.463937	0.397473	-0.83884
		Kaempferol-3-O-rutinoside(Nicotiflorin)	Flavonoid	0.801257	-0.555469	-0.639938	-0.843121	0.766667	0.84996	-0.840445	0.413815	0.450802	0.0756312	0.564297	0.951*	-0.330912	-0.577952
		Luteolin-7-O-rutinoside*	Flavonoid	0.111125	0.245756	-0.34101	-0.161498	0.219434	0.341004	-0.716532	0.655739	-0.13407	0.0730901	0.0964942	0.454968	0.430125	-0.857418
		Diosmetin-7-O-Neohesperidoside (Neodiosmin)*	Flavonoid	-0.901151	0.437644	0.970*	0.588961	-0.282053	-0.965*	0.829726	-0.626716	-0.940903	-0.698984	-0.987*	-0.869821	0.19471	0.541916
		Diosmetin-7-O-rutinoside (Diosmin)*	Flavonoid	-0.894014	0.410486	0.977*	0.602662	-0.313432	-0.979*	0.885348	-0.672939	-0.897549	-0.675402	-0.968*	-0.901815	0.154372	0.616567
		Chrysoeriol-7,4'-di-O-glucoside	Flavonoid	0.721734	-0.592027	-0.473034	-0.863921	0.854867	0.738728	-0.72751	0.259201	0.295267	-0.125358	0.399006	0.882608	-0.403343	-0.46971
		Tricin-7-O-(2''-feruloyl)glucuronide	Flavonoid	none	none	none	none	none	none	none	none	none	none	none	none	none	none
		Tangeretin	Flavonols	-0.0944296	0.697329	-0.548766	0.493337	-0.675856	0.186642	-0.496576	0.890742	0.246603	0.835434	0.396877	0.03671	0.847819	-0.755422
		Avicularin	Flavonols	0.582373	-0.84061	-0.0280173	-0.905627	0.996**	0.425832	-0.223604	-0.338983	0.0913555	-0.559464	0.0716013	0.608893	-0.794525	0.119706
		Kaempferol-3-O-glucoside (Astragalin)*	Flavonols	0.529015	-0.445752	-0.306366	-0.746484	0.815094	0.569107	-0.64948	0.223424	0.0601916	-0.266492	0.189692	0.750566	-0.283697	-0.482473
		Kaempferol-3-O-galactoside (Trifolin)	Flavonols	0.656297	-0.491566	-0.465363	-0.797013	0.802072	0.705635	-0.754476	0.324812	0.232945	-0.112361	0.361062	0.854397	-0.296513	-0.546973
		Kaempferol-7-O-glucoside	Flavonols	0.619227	-0.554629	-0.344519	-0.826466	0.870844	0.630109	-0.647697	0.180004	0.151325	-0.254144	0.258204	0.802676	-0.391471	-0.42357
		Quercetin-3-O-rhamnoside(Quercitrin)*	Flavonols	0.655476	-0.864006	-0.120016	-0.940945	1.000**	0.508097	-0.296416	-0.272509	0.180413	-0.479217	0.164951	0.677368	-0.796079	0.0670915
		Isohyperoside	Flavonols	0.476802	-0.88792	0.16288	-0.823722	0.929904	0.24483	0.0559856	-0.5948	0.0401668	-0.661523	-0.0502766	0.409033	-0.91691	0.419549
		Quercetin-3-O-galactoside (Hyperin)*	Flavonols	0.527098	-0.941154	0.120021	-0.811209	0.866119	0.265886	0.113028	-0.633164	0.16913	-0.565989	0.0400118	0.387133	-0.981*	0.518728
		Quercetin-3-O-glucoside (Isoquercitrin)*	Flavonols	0.342308	-0.856991	0.319504	-0.6755	0.782571	0.0596848	0.310582	-0.778842	-0.000258642	-0.689154	-0.150205	0.188947	-0.953*	0.663836
		Spiraeoside	Flavonols	0.301538	-0.800418	0.347738	-0.702179	0.8636	0.0564685	0.221737	-0.715796	-0.133861	-0.786018	-0.235687	0.234887	-0.877396	0.529827
		6-Hydroxykaempferol-7-O-glucoside*	Flavonols	0.880344	-0.890615	-0.454029	-0.998**	0.929819	0.774599	-0.535583	-0.0116203	0.508476	-0.137385	0.505733	0.875653	-0.748654	-0.120636
		Quercetin-7-O-glucoside	Flavonols	0.312355	-0.804636	0.335874	-0.711577	0.871011	0.0694513	0.207225	-0.705303	-0.126304	-0.780703	-0.225716	0.24856	-0.877649	0.517661
		Isorhamnetin-3-O-gallate	Flavonols	0.565942	-0.500027	-0.312394	-0.785278	0.846912	0.589672	-0.639603	0.191219	0.0928896	-0.274411	0.210617	0.769613	-0.340238	-0.445713
		Kaempferol-3-O-(2''-O-acetyl)glucuronide	Flavonols	0.878792	-0.951*	-0.403346	-0.994**	0.91634	0.732339	-0.426812	-0.123337	0.536891	-0.157907	0.496148	0.818138	-0.836974	0.0198974
		Quercetin-3-O-(6''-acetyl)galactoside	Flavonols	0.660136	-0.885139	-0.109803	-0.943176	0.998**	0.500604	-0.267788	-0.303382	0.194225	-0.481947	0.167401	0.66478	-0.824455	0.107129
		Isorhamnetin-3-O-(6''-acetylglucoside)	Flavonols	0.699586	-0.57185	-0.456779	-0.849903	0.849822	0.721255	-0.723616	0.260856	0.267604	-0.139445	0.376017	0.869813	-0.384879	-0.477855
		Quercetin-3-O-(6''-malonyl)galactoside*	Flavonols	0.717194	-0.8903	-0.193505	-0.966*	0.995**	0.571962	-0.34161	-0.230161	0.264459	-0.407596	0.246439	0.72519	-0.807913	0.04339
		Quercetin-7-O-(6''-malonyl)glucoside*	Flavonols	0.70441	-0.885679	-0.17749	-0.962*	0.996**	0.558333	-0.33137	-0.2402	0.246777	-0.42341	0.229028	0.715006	-0.80654	0.0494962
		Kaempferol-3-O-neohesperidoside*	Flavonols	0.636226	-0.328805	-0.596411	-0.682934	0.644687	0.75186	-0.873548	0.53569	0.292476	0.0848727	0.456219	0.865471	-0.0977318	-0.726271
		Quercetin-3-O-(4''-O-glucosyl)rhamnoside*	Flavonols	0.888325	-0.913504	-0.448187	-0.999**	0.923026	0.769516	-0.505705	-0.0420697	0.530618	-0.132531	0.514797	0.862751	-0.778818	-0.0773784
		Quercetin-3-O-rutinoside (Rutin)*	Flavonols	-0.652284	0.0525016	0.932785	0.374435	-0.148595	-0.853812	0.986*	-0.900967	-0.645804	-0.689743	-0.808238	-0.805309	-0.22621	0.900464
		Quercetin-3-O-robinobioside*	Flavonols	-0.482826	-0.130112	0.841118	0.231802	-0.054022	-0.727395	0.961*	-0.947044	-0.472832	-0.646354	-0.668857	-0.696185	-0.399072	0.974*
		Isorhamnetin-3-O-neohesperidoside	Flavonols	0.880749	-0.386876	-0.983*	-0.569457	0.270181	0.968*	-0.872681	0.682579	0.911515	0.708798	0.978*	0.879153	-0.133064	-0.610905
		Sexangularetin-3-O-glucoside-7-O-rhamnoside*	Flavonols	0.710868	-0.637677	-0.411556	-0.886617	0.895378	0.703363	-0.667148	0.174979	0.262545	-0.198906	0.351488	0.858163	-0.466684	-0.393965
		6-Hydroxykaempferol-7,6-O-Diglucoside	Flavonols	-0.915393	0.488494	0.914431	0.728145	-0.499067	-0.992**	0.924696	-0.620652	-0.789143	-0.497601	-0.879789	-0.976*	0.227833	0.641863
		Quercetin-7-O-(6''-malonyl)glucosyl-5-O-glucoside	Flavonols	-0.67478	0.0862435	0.933258	0.407824	-0.184257	-0.868941	0.990**	-0.884834	-0.652125	-0.670013	-0.812193	-0.826132	-0.193283	0.890722
		Quercetin-5-O-(6''-malonyl)glucosyl-5-O-glucoside	Flavonols	-0.830159	0.330239	0.933608	0.616154	-0.391902	-0.959*	0.976*	-0.743118	-0.731998	-0.56278	-0.857354	-0.938126	0.0555909	0.766962
		Kaempferol-3-O-neohesperidoside-7-O-glucoside	Flavonols	-0.823108	0.994**	0.287315	0.951*	-0.879672	-0.624904	0.248232	0.291385	-0.51709	0.219719	-0.428223	-0.697011	0.928245	-0.218667
		Quercetin-3-O-(2''-O-Rhamnosyl)rutinoside	Flavonols	0.957*	-0.866261	-0.642774	-0.842456	0.615682	0.832389	-0.462554	0.0524904	0.856143	0.255753	0.783832	0.795657	-0.72924	-0.00384218
		Quercetin-3-O-rutinoside-7-O-glucoside*	Flavonols	0.551577	-0.423393	-0.364123	-0.738417	0.787862	0.60776	-0.699206	0.28767	0.102456	-0.201411	0.240662	0.778139	-0.246446	-0.536505
		Gossypetin-3-O-rutinoside-8-O-rhamnoside*	Flavonols	-0.805296	0.261996	0.971*	0.532736	-0.278168	-0.948245	0.968*	-0.793862	-0.778415	-0.666772	-0.899873	-0.895047	-0.0134646	0.778592
		6-Hydroxykaempferol-3,7,6-O-triglycoside	Flavonols	-0.797797	0.252682	0.967*	0.529616	-0.279483	-0.944444	0.973*	-0.799641	-0.76571	-0.660557	-0.891088	-0.894489	-0.0237042	0.789188
		Hesperetin-8-C-glucoside-3'-O-glucoside	Flavonoid carbonoside	-0.931351	0.531075	0.896894	0.761441	-0.538264	-0.994**	0.90794	-0.580515	-0.787647	-0.461712	-0.870711	-0.985*	0.275571	0.607731
		Hesperetin-6-C-glucoside-7-O-glucoside	Flavonoid carbonoside	-0.714405	0.130805	0.955*	0.433603	-0.193451	-0.894936	0.984*	-0.867089	-0.704113	-0.690773	-0.851183	-0.842434	-0.148249	0.858487
		1,3,7-Trimethoxyxanthone	Xanthone	0.947961	-0.609862	-0.883426	-0.674274	0.370689	0.935526	-0.685625	0.41847	0.974*	0.593265	0.963*	0.841126	-0.406008	-0.319419
		Choline Alfoscerate	PC	0.0693387	-0.0940787	0.0694997	-0.394781	0.600508	0.144014	-0.381949	0.108571	-0.399813	-0.494627	-0.245437	0.366062	-0.0126146	-0.415209
		Epipinoresinol*	Lignans	0.898345	-0.584807	-0.844456	-0.591412	0.270703	0.867288	-0.5809	0.361388	0.993**	0.630817	0.954*	0.743375	-0.406797	-0.218547
		Matairesinol	Lignans	-0.199419	0.415298	-0.0250284	0.0527013	0.105617	0.0170135	-0.44878	0.467822	-0.450052	-0.143418	-0.230457	0.16007	0.521307	-0.695711
		Pinoresinol*	Lignans	0.918372	-0.592632	-0.863039	-0.621245	0.305274	0.895189	-0.622698	0.386778	0.989*	0.621998	0.961*	0.781172	-0.404108	-0.259073
		Lariciresinol	Lignans	none	none	none	none	none	none	none	none	none	none	none	none	none	none
		Lirioresinol A*	Lignans	0.389171	-0.125527	-0.550601	0.0394326	-0.363264	0.366442	-0.112392	0.242607	0.79807	0.767982	0.698935	0.135114	-0.0678058	0.0519407
		Syringaresinol*	Lignans	0.377371	-0.130016	-0.529002	0.0452119	-0.364931	0.34778	-0.086554	0.217066	0.787216	0.75183	0.682455	0.116856	-0.0794725	0.0787955
		Chestnutlignansoide	Lignans	0.93261	-0.814956	-0.609684	-0.971*	0.855227	0.876943	-0.680874	0.175736	0.608706	0.0357812	0.635687	0.951*	-0.6302	-0.286075
		Matairesinol-4'-O-glucoside (Matairesinoside)	Lignans	-0.980*	0.885057	0.642036	0.92962	-0.742799	-0.874766	0.557753	-0.0898142	-0.781002	-0.16268	-0.743869	-0.883902	0.726696	0.105585
		Pinoresinol-4-O-glucoside	Lignans	0.756271	-0.667523	-0.456317	-0.90795	0.894676	0.744342	-0.685724	0.188606	0.325033	-0.154305	0.407257	0.886884	-0.489848	-0.391959
		Isolariciresinol-9'-O-glucoside	Lignans	-0.969*	0.682096	0.804248	0.873364	-0.681044	-0.975*	0.82248	-0.410903	-0.756627	-0.305735	-0.809695	-0.994**	0.452611	0.463613
		Lariciresinol-4'-O-glucoside*	Lignans	0.792731	-0.634625	-0.547521	-0.893004	0.847084	0.804115	-0.758308	0.285727	0.397382	-0.0475672	0.490742	0.926734	-0.434795	-0.469364
		(-)-Secoisolariciresinol 4-O-glucoside	Lignans	-0.950*	0.903507	0.564348	0.980*	-0.845994	-0.843293	0.558279	-0.0438573	-0.664821	-0.0223533	-0.643754	-0.896672	0.749851	0.115849
		Arctiin	Lignans	0.950*	-0.691581	-0.760271	-0.896196	0.731386	0.955*	-0.816499	0.382249	0.695819	0.232219	0.755638	0.995**	-0.466171	-0.462599
		1-Hydroxypinoresinol-1-O-Glucoside	Lignans	-0.916406	0.513479	0.887079	0.759756	-0.548367	-0.987*	0.921398	-0.592489	-0.75628	-0.442143	-0.849003	-0.987*	0.255397	0.633288
		Nortrachelogenin-4-O-glucoside	Lignans	-0.889008	0.529208	0.818427	0.798598	-0.631496	-0.957*	0.915286	-0.548874	-0.658927	-0.324127	-0.763342	-0.993**	0.276767	0.63502
		Olivil-4'-O-glucoside	Lignans	-0.981*	0.874265	0.659802	0.899788	-0.693689	-0.87307	0.540627	-0.0953737	-0.819893	-0.212753	-0.773218	-0.863598	0.718624	0.0865145
		5'-Methoxymatairesinoside	Lignans	-0.803687	0.918432	0.306381	0.992**	-0.971*	-0.663951	0.407491	0.160124	-0.393085	0.288505	-0.371221	-0.789522	0.814544	-0.00565164
		Eucommin A	Lignans	0.083484	0.0170912	-0.22881	0.283958	-0.534654	0.0212909	0.232762	-0.00196753	0.544951	0.595638	0.402678	-0.209941	-0.0215944	0.313547
		5'-Methoxyisolariciresinol-9'-O-glucoside	Lignans	0.649347	-0.585191	-0.363221	-0.84866	0.882583	0.652824	-0.651477	0.173683	0.185781	-0.240933	0.286125	0.820533	-0.420274	-0.410144
		Pinoresinol-4-O-(6''-acetyl)glucoside	Lignans	0.843674	-0.314934	-0.992**	-0.529876	0.239249	0.958*	-0.911374	0.745795	0.872387	0.724696	0.961*	0.874438	-0.0513404	-0.685419
		Syringaresinol-4'-O-(6''-acetyl)glucoside	Lignans	-0.749621	0.793763	0.328307	0.958*	-0.969*	-0.670349	0.526281	0.0210478	-0.293664	0.293467	-0.328133	-0.823846	0.660784	0.181504
		Pinoresinol-4,4'-O-di-O-glucoside	Lignans	-0.964*	0.839955	0.642606	0.965*	-0.819489	-0.895936	0.661352	-0.16732	-0.683129	-0.0958843	-0.691815	-0.946728	0.657808	0.244952
		1-Hydroxypineolin Diglucoside	Lignans	-0.89284	0.419248	0.954*	0.655312	-0.401526	-0.988*	0.932722	-0.681168	-0.824183	-0.590623	-0.917152	-0.946319	0.1539	0.672734
		Olivil-4,4'-Di-O-glucoside	Lignans	-0.990**	0.680777	0.859945	0.804154	-0.549401	-0.980*	0.762239	-0.407044	-0.89305	-0.452439	-0.909743	-0.941241	0.461539	0.381899
		Medioresinol-4,4'-di-O-glucoside	Lignans	-0.871111	0.885158	0.443427	0.998**	-0.936064	-0.767016	0.535198	0.0137125	-0.490783	0.152224	-0.491009	-0.872985	0.743884	0.125033
		Diethanolamine	Others	-0.225229	0.582889	-0.163115	0.213137	-0.124765	0.0451387	-0.514779	0.657841	-0.336745	0.114093	-0.103355	0.124547	0.71338	-0.814272
		(S)-2-Phenyloxirane	Others	0.995**	-0.833978	-0.716934	-0.895115	0.680598	0.914104	-0.616448	0.182418	0.834483	0.262939	0.809021	0.903704	-0.657453	-0.178727
		Phenethylamine	Others	0.538241	-0.557589	-0.213744	-0.806551	0.895828	0.526238	-0.541259	0.0640012	0.0372512	-0.383443	0.132538	0.721226	-0.426408	-0.329389
		4-Methyl-5-thiazoleethanol	Others	0.960*	-0.619035	-0.88832	-0.700076	0.404346	0.952*	-0.71237	0.429168	0.962*	0.573797	0.959*	0.867688	-0.408906	-0.345113
		Sodium Valproate	Others	0.532531	-0.431417	-0.325914	-0.739098	0.801863	0.580255	-0.668225	0.249878	0.0710201	-0.242804	0.205028	0.758059	-0.263838	-0.505961
		Dihydroactinidiolide	Others	0.959*	-0.785072	-0.684822	-0.946893	0.79876	0.920326	-0.727834	0.250805	0.678221	0.136221	0.709684	0.972*	-0.584946	-0.336254
		Eucommiol*	Others	0.5871	-0.224648	-0.623185	-0.599485	0.552766	0.735291	-0.902475	0.620305	0.281086	0.155981	0.462406	0.83568	0.015344	-0.799537
		D-Pinitol	Others	0.992**	-0.826132	-0.710594	-0.926737	0.736399	0.926039	-0.665333	0.208495	0.781753	0.213695	0.777839	0.9404	-0.638881	-0.240069
		Z-6,7-Epoxyligustilide	Others	0.891042	-0.502392	-0.908974	-0.557864	0.229544	0.901621	-0.673059	0.483402	0.994**	0.699941	0.986*	0.7754	-0.299049	-0.346537
		Sodium ferulate	Others	-0.611154	0.388609	0.626308	0.239048	0.0885556	-0.54513	0.214418	-0.18373	-0.904143	-0.677796	-0.795797	-0.349582	0.305179	-0.0677614
		Annuionone D	Others	-0.894951	0.915472	0.4577	0.999**	-0.916862	-0.775864	0.507906	0.0376365	-0.544136	0.119387	-0.526728	-0.865197	0.779729	0.076868
		5,6-Dihydroxyindole-5-O-β-glucoside	Others	0.603506	-0.589142	-0.28665	-0.83991	0.900685	0.59334	-0.590412	0.105169	0.11856	-0.318819	0.212343	0.775003	-0.44268	-0.35547
		4,7,9,9'-Tetrahydroxy-3,3'-dimethoxy-8-O-4'-neolignan	Others	0.765985	-0.462888	-0.777528	-0.400152	0.0604746	0.730233	-0.430588	0.321896	0.980*	0.708393	0.912377	0.560029	-0.322006	-0.114262
		Calceolarioside D*	Others	0.726099	-0.519459	-0.551446	-0.820452	0.78744	0.777382	-0.802231	0.373408	0.334901	-0.0225393	0.458341	0.904658	-0.308618	-0.570037
		LysoPC 14:0	LPC	-0.939024	0.760084	0.672549	0.944057	-0.811688	-0.911655	0.747311	-0.268766	-0.635966	-0.11092	-0.680901	-0.976*	0.556112	0.372587
		LysoPC 15:0(2n isomer)*	LPC	-0.838988	0.30673	0.991**	0.530461	-0.244602	-0.958*	0.921481	-0.754888	-0.859861	-0.717969	-0.953*	-0.878692	0.0408631	0.700979
		LysoPC 15:0*	LPC	-0.857851	0.344038	0.978*	0.580386	-0.310204	-0.972*	0.936429	-0.735808	-0.837684	-0.664916	-0.935511	-0.910418	0.0758455	0.704713
		LysoPC 16:2(2n isomer)	LPC	-0.919384	0.464255	0.962*	0.650942	-0.3696	-0.989*	0.876681	-0.631775	-0.896045	-0.630909	-0.960*	-0.922428	0.211412	0.586297
		LysoPC 16:1(2n isomer)*	LPC	-0.901554	0.432647	0.956*	0.657669	-0.397567	-0.990**	0.921215	-0.66924	-0.841812	-0.598713	-0.928025	-0.943473	0.169829	0.652896
		LysoPC 16:1*	LPC	-0.795217	0.236651	0.986*	0.491072	-0.218629	-0.939774	0.951*	-0.806506	-0.809351	-0.719768	-0.923667	-0.867697	-0.0361127	0.766802
		LysoPC 16:0	LPC	-0.944896	0.530868	0.928959	0.726283	-0.469513	-0.999**	0.878958	-0.580865	-0.861598	-0.540953	-0.925884	-0.959*	0.27998	0.567022
		LysoPC 16:0(2n isomer)	LPC	-0.83035	0.292257	0.990*	0.524272	-0.242211	-0.956*	0.930271	-0.766986	-0.847373	-0.716204	-0.946159	-0.878669	0.0243417	0.717686
		LysoPC 17:1	LPC	-0.962*	0.868325	0.614725	0.972*	-0.828545	-0.87759	0.619706	-0.11768	-0.682297	-0.0711475	-0.677769	-0.92772	0.697484	0.190743
		LysoPC 18:3	LPC	-0.772939	0.198962	0.993**	0.44575	-0.163268	-0.923743	0.938815	-0.824219	-0.818764	-0.759405	-0.93141	-0.838443	-0.0717414	0.768108
		LysoPC 18:3(2n isomer)	LPC	-0.835521	0.301436	0.988*	0.53374	-0.253246	-0.959*	0.931069	-0.761598	-0.846862	-0.708408	-0.945219	-0.884031	0.0335006	0.714906
		LysoPC 18:2(2n isomer)	LPC	-0.819271	0.272864	0.995**	0.497444	-0.207564	-0.946724	0.920228	-0.774892	-0.857888	-0.742611	-0.954*	-0.86037	0.00678347	0.71355
		LysoPC 18:1(2n isomer)	LPC	-0.921741	0.862353	0.548222	0.988*	-0.886557	-0.838775	0.611112	-0.0858103	-0.584315	0.0304442	-0.592609	-0.920166	0.697425	0.198706
		LysoPC 18:1	LPC	-0.934848	0.514693	0.92497	0.728651	-0.482693	-0.999**	0.899572	-0.598367	-0.833736	-0.524288	-0.908958	-0.968*	0.259267	0.598875
		LysoPC 18:0	LPC	-0.82418	0.281324	0.992**	0.510801	-0.225396	-0.951*	0.92667	-0.772333	-0.851083	-0.728759	-0.949209	-0.870069	0.0139972	0.717807
		LysoPE 14:0	LPE	-0.65437	0.369198	0.58495	0.713741	-0.678385	-0.756727	0.859591	-0.500993	-0.297496	-0.0578592	-0.453601	-0.8748	0.142268	0.694944
		LysoPE 16:0*	LPE	-0.836768	0.302755	0.992**	0.523028	-0.234223	-0.956*	0.917147	-0.755641	-0.864855	-0.72638	-0.957*	-0.873036	0.0377416	0.697365
		LysoPE 16:0(2n isomer)*	LPE	-0.801245	0.243141	0.996**	0.473479	-0.183985	-0.937211	0.924467	-0.793961	-0.847747	-0.755314	-0.948772	-0.848803	-0.0241793	0.73133
		LysoPE 18:3*	LPE	-0.716488	0.114865	0.990*	0.367028	-0.0822015	-0.886984	0.932466	-0.866114	-0.795936	-0.801089	-0.916882	-0.790783	-0.154836	0.798628
		LysoPE 18:3(2n isomer)*	LPE	-0.847593	0.322744	0.986*	0.551641	-0.271975	-0.965*	0.928084	-0.747213	-0.851598	-0.696562	-0.946783	-0.892429	0.0557819	0.702589
		LysoPE 18:2(2n isomer)*	LPE	-0.798069	0.238441	0.998**	0.45983	-0.16396	-0.932249	0.912966	-0.791821	-0.859591	-0.771475	-0.956*	-0.836828	-0.0264525	0.719604
		LysoPE 18:2*	LPE	-0.735704	0.142473	0.994**	0.383684	-0.0929118	-0.896997	0.924153	-0.84879	-0.817714	-0.802521	-0.931025	-0.797692	-0.125425	0.775778
		LysoPE 18:1*	LPE	-0.738286	0.146321	0.993**	0.393748	-0.107457	-0.900691	0.932215	-0.849983	-0.809564	-0.790919	-0.925944	-0.806366	-0.123274	0.783753
		LysoPE 18:1(2n isomer)*	LPE	-0.883832	0.717958	0.618291	0.935224	-0.841908	-0.870958	0.755192	-0.270884	-0.533269	-0.033399	-0.598959	-0.964*	0.515171	0.41273
		Gallic acid	Tannin	0.685813	-0.63459	-0.374339	-0.880592	0.903811	0.673866	-0.641158	0.146311	0.225408	-0.237506	0.313207	0.836552	-0.471696	-0.373862
		β-Amyrenone*	Triterpene	-0.917571	0.557903	0.839923	0.806631	-0.620843	-0.975*	0.903704	-0.537126	-0.709993	-0.356288	-0.801436	-0.997**	0.306992	0.604049
		δ-Amyrenone*	Triterpene	-0.985*	0.656145	0.872873	0.80047	-0.549771	-0.989*	0.794727	-0.44306	-0.879277	-0.458108	-0.90863	-0.955*	0.428602	0.427315
		Lupenone	Triterpene	-0.728714	0.822112	0.269917	0.961*	-0.985*	-0.628001	0.461173	0.0966654	-0.264882	0.349208	-0.284054	-0.786608	0.707583	0.107218
		2,3-Dihydroxy 5(6),12(13)diene ursolic acid*	Triterpene	-0.992**	0.838707	0.701874	0.923899	-0.72979	-0.917583	0.641103	-0.185267	-0.791848	-0.213864	-0.778972	-0.927063	0.657551	0.208548
		3,24-Dihydroxy-17,21-semiacetal-12(13)oleanolic fruit	Triterpene	-0.786002	0.782778	0.396482	0.962*	-0.949484	-0.721522	0.583694	-0.0456194	-0.348904	0.223098	-0.391301	-0.863123	0.632624	0.236995
		Corosolic Acid Methyl Ester	Triterpene	-0.972*	0.728216	0.764419	0.904364	-0.724759	-0.959*	0.785376	-0.348201	-0.738364	-0.248227	-0.780646	-0.988*	0.50986	0.409543
		Euscaphic acid	Triterpene	-0.984*	0.652335	0.87357	0.802244	-0.554051	-0.991**	0.802185	-0.449255	-0.873096	-0.454681	-0.905661	-0.959*	0.423036	0.437446
		Arjunic Acid*	Triterpene	-0.988*	0.858559	0.677025	0.930381	-0.7413	-0.901841	0.611338	-0.147741	-0.783478	-0.188106	-0.762353	-0.913453	0.685778	0.171118
		Tormentic acid*	Triterpene	-0.968*	0.865855	0.626752	0.967*	-0.817161	-0.883988	0.623324	-0.126449	-0.697312	-0.0894725	-0.691699	-0.928997	0.693452	0.193253
		Rutundic acid	Triterpene	-0.972*	0.657005	0.838293	0.845482	-0.634665	-0.987*	0.834856	-0.446811	-0.79232	-0.36464	-0.845319	-0.990**	0.422483	0.481178
		Madecassic acid*	Triterpene	-0.978*	0.887708	0.639352	0.916903	-0.7229	-0.866251	0.535678	-0.0759597	-0.795934	-0.176015	-0.750468	-0.867094	0.734519	0.0795505
		Myrianthic acid*	Triterpene	-0.965*	0.912968	0.589082	0.948157	-0.781576	-0.8445	0.518284	-0.0299022	-0.73922	-0.0940618	-0.695612	-0.867431	0.76693	0.0598377
		p-Coumaroyleuscaphic acid	Triterpene	0.802471	-0.610389	-0.587339	-0.878664	0.818857	0.826872	-0.791401	0.334298	0.425054	0.00266179	0.525008	0.940299	-0.400496	-0.50914
		Caffeoylhawthorn acid*	Triterpene	-0.506501	0.802778	-0.054894	0.863519	-0.985*	-0.347533	0.164408	0.386387	-0.00109125	0.629138	0.0180102	-0.544023	0.774802	-0.152311
		Oleanolic acid-3-O-glucosyl(1→2)glucoside	Triterpene Saponin	-0.968*	0.840733	0.684665	0.834452	-0.597033	-0.859914	0.507038	-0.108487	-0.877202	-0.300223	-0.815616	-0.817906	0.690939	0.0568604
		Medicagenic acid-3-O-glucuronide-28-O-rhamnosyl(1,2)-arabinoside	Triterpene Saponin	none	none	none	none	none	none	none	none	none	none	none	none	none	none
		Choline	Alkaloids	0.341	-0.315014	-0.137329	-0.619506	0.754062	0.392003	-0.538176	0.161159	-0.146557	-0.390368	-0.00562804	0.598961	-0.187366	-0.450511
		Betaine*	Alkaloids	-0.789613	0.24308	0.994**	0.409609	-0.0853289	-0.903596	0.836618	-0.748787	-0.917952	-0.82845	-0.985*	-0.77621	-0.00426914	0.630388
		N-Benzylmethylene isomethylamine	Alkaloids	0.393352	-0.522264	-0.021819	-0.738537	0.891051	0.356647	-0.380636	-0.0865376	-0.137525	-0.549899	-0.0562239	0.57798	-0.438721	-0.203598
		6-Deoxyfagomine*	Alkaloids	-0.85389	0.34956	0.986*	0.507431	-0.190088	-0.941049	0.835541	-0.685859	-0.936721	-0.764405	-0.992**	-0.829458	0.10369	0.583834
		2-Aminopurine	Alkaloids	0.844591	-0.717011	-0.553582	-0.937726	0.874673	0.825958	-0.722263	0.224782	0.459726	-0.0465244	0.527695	0.93836	-0.525567	-0.389976
		Acetylcholine	Alkaloids	0.699901	-0.551488	-0.597731	-0.393165	0.0861478	0.592497	-0.209	0.0776732	0.9095	0.554429	0.786159	0.428576	-0.472201	0.139422
		DL-2-Aminoadipic acid	Alkaloids	0.952*	-0.768645	-0.738178	-0.75413	0.482899	0.862081	-0.516637	0.178009	0.932422	0.417386	0.870785	0.787319	-0.612923	-0.0875209
		Caffeoylcholine	Alkaloids	0.134147	0.520482	-0.711282	0.234426	-0.428493	0.422924	-0.72733	0.985*	0.356628	0.822048	0.538214	0.310647	0.731653	-0.906377
		N-Oleoylethanolamine	Alkaloids	-0.416718	0.345347	0.226626	0.659778	-0.763076	-0.474408	0.607709	-0.220889	0.0570467	0.315232	-0.0866884	-0.668338	0.196812	0.496897
		Corydine	Alkaloids	0.950*	-0.863193	-0.597665	-0.978*	0.848881	0.869067	-0.625145	0.115354	0.6498	0.0402209	0.651984	0.930281	-0.692115	-0.203198
		Cocamidopropyl betaine	Alkaloids	-0.772586	1.000**	0.209735	0.912641	-0.851185	-0.549585	0.144235	0.382935	-0.484476	0.262844	-0.372287	-0.616841	0.962*	-0.323376
		D-Threonic Acid	Saccharides and Alcohols	0.855637	-0.378187	-0.969*	-0.496884	0.167732	0.921271	-0.776071	0.631799	0.967*	0.772153	1.000**	0.795449	-0.14704	-0.506604
		D-(-)-Arabinose*	Saccharides and Alcohols	-0.978*	0.673871	0.831508	0.853186	-0.641576	-0.985*	0.820854	-0.42727	-0.798107	-0.357085	-0.845182	-0.987*	0.443048	0.459121
		D-Ribose*	Saccharides and Alcohols	-0.80314	0.250418	0.999**	0.450387	-0.143024	-0.927539	0.886187	-0.772201	-0.886961	-0.79073	-0.971*	-0.8207	-0.00840179	0.683147
		L-Arabitol*	Saccharides and Alcohols	-0.518435	0.940195	-0.129407	0.795952	-0.846933	-0.251512	-0.138042	0.649613	-0.175075	0.559618	-0.0384652	-0.366329	0.986*	-0.545024
		Ribitol*	Saccharides and Alcohols	-0.462567	0.918614	-0.18738	0.734618	-0.787166	-0.180339	-0.228734	0.710341	-0.154344	0.567947	0.00168883	-0.282673	0.988*	-0.626877
		D-Glucurono-6,3-lactone	Saccharides and Alcohols	-0.185287	0.29313	-0.082556	0.54809	-0.749833	-0.199842	0.340357	0.0285537	0.330144	0.578227	0.212865	-0.432839	0.223314	0.28226
		L-Gulono-1,4-Lactone	Saccharides and Alcohols	0.965*	-0.908778	-0.590904	-0.956*	0.795614	0.850229	-0.535645	0.0418285	0.726442	0.0841217	0.689707	0.879596	-0.758675	-0.0813094
		Inositol*	Saccharides and Alcohols	0.822145	-0.292951	-0.965*	-0.562344	0.311918	0.957*	-0.967*	0.773837	0.778949	0.642814	0.897727	0.910367	-0.0182029	-0.765421
		D-Glucose*	Saccharides and Alcohols	-0.978*	0.865422	0.648329	0.954*	-0.787851	-0.892957	0.618855	-0.134436	-0.734484	-0.129896	-0.722154	-0.924249	0.692724	0.18334
		D-Sorbitol*	Saccharides and Alcohols	-0.0777125	0.609117	-0.43639	0.243309	-0.279215	0.227139	-0.664	0.874379	-0.0430315	0.457635	0.188336	0.224093	0.790029	-0.935449
		Mannitol*	Saccharides and Alcohols	0.0582469	0.493697	-0.530147	0.109488	-0.167138	0.354762	-0.759666	0.902318	0.0553425	0.475842	0.288509	0.357933	0.70105	-0.973*
		Dulcitol*	Saccharides and Alcohols	-0.171401	0.667467	-0.347964	0.311645	-0.318923	0.132904	-0.590943	0.828767	-0.13605	0.400773	0.0942877	0.137601	0.826953	-0.897175
		D-Glucoronic acid*	Saccharides and Alcohols	-0.890699	0.503948	0.848833	0.773024	-0.590392	-0.967*	0.928899	-0.583814	-0.687881	-0.375914	-0.793578	-0.990**	0.246408	0.654922
		Gluconic acid	Saccharides and Alcohols	0.955*	-0.688861	-0.820195	-0.713692	0.422063	0.905294	-0.606357	0.30545	0.963*	0.5168	0.927136	0.817981	-0.507322	-0.207522
		D-Galactaric acid	Saccharides and Alcohols	-0.740637	0.94424	0.187223	0.969*	-0.976*	-0.565664	0.276405	0.29582	-0.323952	0.388072	-0.275409	-0.698799	0.877368	-0.141038
		Sedoheptulose	Saccharides and Alcohols	-0.982*	0.73847	0.773523	0.900196	-0.709363	-0.963*	0.772491	-0.340246	-0.766105	-0.269705	-0.799998	-0.982*	0.522553	0.388053
		N-Acetyl-D-mannosamine*	Saccharides and Alcohols	0.199784	-0.526117	0.141996	-0.151686	0.0469233	-0.0575706	0.516943	-0.617747	0.355612	-0.0487868	0.123267	-0.155863	-0.655406	0.79653
		N-Acetyl-D-galactosamine*	Saccharides and Alcohols	0.199585	-0.582994	0.204548	-0.209437	0.137143	-0.0766766	0.543939	-0.69183	0.296575	-0.158608	0.0613978	-0.147002	-0.722578	0.838477
		D-Glucose 6-phosphate*	Saccharides and Alcohols	0.986*	-0.840837	-0.703941	-0.869317	0.642833	0.891334	-0.565485	0.146873	0.858585	0.281915	0.815377	0.865539	-0.676668	-0.119855
		Glucose-1-phosphate*	Saccharides and Alcohols	0.982*	-0.844514	-0.69605	-0.86386	0.636037	0.882698	-0.549014	0.132866	0.861036	0.281114	0.812778	0.854085	-0.684572	-0.101029
		Glucarate O-Phosphoric acid	Saccharides and Alcohols	-0.202596	-0.427864	0.70485	-0.0734018	0.219134	-0.493991	0.829731	-0.982*	-0.287169	-0.676902	-0.499229	-0.442399	-0.661119	0.985*
		N-Acetyl-D-glucosamine-1-phosphate	Saccharides and Alcohols	-0.0869615	-0.555668	0.667137	-0.252756	0.420828	-0.384235	0.719701	-0.980*	-0.284504	-0.771607	-0.47759	-0.288253	-0.762708	0.923235
		Galactinol	Saccharides and Alcohols	-0.80516	0.999**	0.259325	0.932481	-0.861001	-0.595205	0.20168	0.330152	-0.513432	0.228486	-0.412361	-0.661697	0.944627	-0.267809
		Lactobiose*	Saccharides and Alcohols	-0.986*	0.866744	0.672223	0.911194	-0.709602	-0.888195	0.572495	-0.12138	-0.810608	-0.209708	-0.774417	-0.885662	0.703094	0.123771
		D-(+)-Sucrose*	Saccharides and Alcohols	-0.877898	0.979*	0.398943	0.919617	-0.789005	-0.689861	0.288873	0.210593	-0.652666	0.0594575	-0.555585	-0.718505	0.8968	-0.190541
		D-(+)-Trehalose	Saccharides and Alcohols	-0.997**	0.823754	0.726513	0.903612	-0.694521	-0.925891	0.646005	-0.207435	-0.821944	-0.258438	-0.807048	-0.922602	0.639894	0.215164
		Isomaltulose*	Saccharides and Alcohols	-0.979*	0.877788	0.641798	0.948067	-0.775119	-0.884372	0.591555	-0.110788	-0.75048	-0.136517	-0.727503	-0.908183	0.711746	0.147865
		Melibiose	Saccharides and Alcohols	-1.000**	0.766069	0.790395	0.861205	-0.628007	-0.954*	0.695621	-0.294	-0.864003	-0.351269	-0.860579	-0.931982	0.566714	0.28327
		Turanose	Saccharides and Alcohols	0.656443	-0.03596	-0.968*	-0.318951	0.054507	0.852162	-0.951*	0.909002	0.725286	0.787717	0.867852	0.766832	0.237154	-0.859525
		Trehalose 6-phosphate	Saccharides and Alcohols	0.680994	-0.0960608	-0.932804	-0.417703	0.195149	0.873002	-0.991**	0.879806	0.653142	0.663379	0.812612	0.832114	0.18364	-0.887886
		D-(+)-Melezitose*	Saccharides and Alcohols	-0.818056	0.271103	0.993**	0.503509	-0.218825	-0.948319	0.929342	-0.779442	-0.846377	-0.731849	-0.94672	-0.867101	0.00308275	0.725353
		D-Panose*	Saccharides and Alcohols	-0.789136	0.223774	0.997**	0.453226	-0.161108	-0.929139	0.921305	-0.803701	-0.847092	-0.769838	-0.948887	-0.836342	-0.0430552	0.735927
		Nystose	Saccharides and Alcohols	-0.745596	0.157007	0.995**	0.397996	-0.10801	-0.903731	0.926231	-0.842059	-0.820893	-0.794521	-0.933146	-0.806739	-0.111288	0.771628
		Isololiolide	Terpene	0.959*	-0.82588	-0.6456	-0.964*	0.823365	0.898451	-0.678886	0.185343	0.669281	0.09262	0.685819	0.954*	-0.639486	-0.270721
		Jionoside C	Terpene	none	none	none	none	none	none	none	none	none	none	none	none	none	none
		Nicotinamide	Vitamin	0.921516	-0.598858	-0.803484	-0.841376	0.671374	0.963*	-0.879947	0.48559	0.684461	0.295442	0.770174	0.999**	-0.355818	-0.566888
		Nicotinic acid	Vitamin	0.267106	0.390357	-0.810012	0.181685	-0.451945	0.512202	-0.697711	0.943652	0.57109	0.950*	0.702522	0.348144	0.599838	-0.792073
		Pyridoxine	Vitamin	0.285581	0.280349	-0.760227	0.217814	-0.539003	0.451477	-0.485725	0.752718	0.700643	0.996**	0.747504	0.230429	0.438095	-0.510213
		D-Pantothenic Acid	Vitamin	-0.887841	0.399264	0.972*	0.617092	-0.34344	-0.983*	0.915794	-0.692236	-0.861442	-0.646215	-0.945886	-0.921503	0.136481	0.657792
		Riboflavin	Vitamin	0.665172	-0.605689	-0.368885	-0.862258	0.891473	0.662483	-0.648277	0.163358	0.202958	-0.238682	0.298276	0.828034	-0.441303	-0.396098
		Pyridoxine-5'-O-(6''-feruloyl)glucoside	Vitamin	-0.844626	0.938748	0.356055	0.997**	-0.947344	-0.700678	0.418039	0.143003	-0.467246	0.223988	-0.43552	-0.806596	0.829626	-0.0138393
		6-MethylCoumarin	Coumarins	0.53161	-0.930981	0.111494	-0.837986	0.908958	0.286159	0.0592831	-0.596452	0.134843	-0.593272	0.0259941	0.426096	-0.958*	0.454157
		Daphnetin*	Coumarins	0.819842	-0.633754	-0.689889	-0.535458	0.227989	0.725313	-0.355651	0.148943	0.954*	0.541976	0.85649	0.587867	-0.516353	0.0276266
		Esculetin*	Coumarins	0.896017	-0.695936	-0.735408	-0.643822	0.347061	0.808833	-0.453615	0.185117	0.960*	0.503096	0.883388	0.698549	-0.554097	-0.0475375
		Ayapin	Coumarins	0.601022	-0.260948	-0.608376	-0.629285	0.588325	0.737507	-0.890196	0.587167	0.278363	0.123883	0.453971	0.844457	-0.0248919	-0.772722
		Fraxetin (7,8-Dihydroxy-6-methoxycoumarin)	Coumarins	0.945065	-0.632328	-0.859996	-0.675198	0.371668	0.917829	-0.645941	0.375149	0.976*	0.577221	0.953*	0.820581	-0.439024	-0.269061
		6,7-Dimethoxy-4-methylcoumarin	Coumarins	0.991**	-0.734373	-0.81689	-0.805667	0.545019	0.946609	-0.674062	0.312929	0.91435	0.430146	0.900124	0.897104	-0.538061	-0.266317
		4-Hydroxy-7-methoxycoumarin-β-rhamnoside	Coumarins	0.610655	-0.580171	-0.306485	-0.837397	0.892353	0.606825	-0.609413	0.128918	0.131113	-0.297505	0.228794	0.78541	-0.428151	-0.376817
		Esculin (6,7-DihydroxyCoumarin-6-glucoside)*	Coumarins	-0.981*	0.64364	0.875767	0.802885	-0.558246	-0.993**	0.814922	-0.461513	-0.863496	-0.451596	-0.901578	-0.965*	0.411265	0.455485
		Scopoletin-7-O-glucoside (Scopolin)	Coumarins	-0.969*	0.647869	0.842566	0.840495	-0.629391	-0.988*	0.841679	-0.457288	-0.790748	-0.370397	-0.846518	-0.991**	0.41148	0.492109
		Scopoletin-7-O-glucuronide	Coumarins	0.665143	-0.625907	-0.349597	-0.872163	0.905699	0.65243	-0.625941	0.131959	0.19716	-0.261703	0.285799	0.820537	-0.467883	-0.365807
		Fraxetin-8-O-glucoside (Fraxin)	Coumarins	0.954*	-0.927342	-0.563445	-0.930316	0.758163	0.816236	-0.461662	-0.0185176	0.75045	0.0929694	0.688922	0.828876	-0.795758	0.0059882
		Fraxetin-7,8-di-O-glucoside	Coumarins	0.753092	-0.658155	-0.569425	-0.499456	0.213124	0.619362	-0.207188	0.0046479	0.89664	0.455981	0.766389	0.482114	-0.581768	0.182149
		Calycosin	Isoflavones	0.927677	-0.732683	-0.67918	-0.933238	0.805033	0.91263	-0.769823	0.298358	0.619927	0.116003	0.675415	0.981*	-0.523021	-0.409155
		Pratensein*	Isoflavones	0.866499	-0.849719	-0.536404	-0.733583	0.5007	0.702222	-0.273048	-0.0833483	0.843743	0.2492	0.72399	0.63472	-0.761839	0.183194
		2'-Hydoxy,5-methoxyGenistein-O-rhamnosyl-glucoside*	Isoflavones	0.668794	-0.606578	-0.373823	-0.863424	0.890696	0.666553	-0.65164	0.166854	0.20809	-0.233721	0.303469	0.831073	-0.441141	-0.398454
		Tryptamine	Plumerane	0.634055	-0.338468	-0.582908	-0.690333	0.657519	0.745335	-0.864015	0.519273	0.282088	0.0656652	0.444083	0.862997	-0.110436	-0.714095
		Undecylic Acid	Free fatty acids	0.334487	-0.490471	0.0390295	-0.700412	0.87359	0.295782	-0.33228	-0.12158	-0.200803	-0.594792	-0.120462	0.524274	-0.421299	-0.175779
		12-Hydroxydodecanoic acid	Free fatty acids	0.55617	-0.0927999	-0.819516	-0.0848683	-0.272047	0.623825	-0.477057	0.56948	0.903905	0.92043	0.88886	0.409672	0.0638324	-0.321769
		Myristoleic acid	Free fatty acids	none	none	none	none	none	none	none	none	none	none	none	none	none	none
		Myristic Acid	Free fatty acids	-0.979*	0.848064	0.689278	0.86173	-0.633995	-0.876553	0.53787	-0.122137	-0.860761	-0.277638	-0.809291	-0.846929	0.691076	0.0881507
		Pentadecanoic Acid	Free fatty acids	0.16064	0.0501547	-0.216683	-0.330979	0.444461	0.325567	-0.636679	0.449616	-0.206645	-0.162978	-0.00185722	0.492669	0.207535	-0.707337
		Palmitoleic Acid	Free fatty acids	0.253931	0.403423	-0.771641	0.0808809	-0.271808	0.536509	-0.828474	0.999**	0.398934	0.77846	0.592036	0.451137	0.640246	-0.958*
		Cis-10-Heptadecenoic Acid	Free fatty acids	0.191871	0.469752	-0.762078	0.223383	-0.457868	0.461726	-0.709968	0.972*	0.464223	0.897746	0.621118	0.319982	0.679692	-0.852282
		Heptadecanoic acid	Free fatty acids	0.275513	0.39283	-0.814083	0.137992	-0.384482	0.53736	-0.762494	0.980*	0.522824	0.901977	0.67896	0.4003	0.61722	-0.867005
		Punicic acid (9Z,11E,13Z-octadecatrienoic acid)	Free fatty acids	0.281629	0.371055	-0.778886	0.0366283	-0.221538	0.562063	-0.853412	0.997**	0.398459	0.753133	0.595756	0.487844	0.613715	-0.970*
		α-Linolenic Acid*	Free fatty acids	-0.873472	0.429158	0.949153	0.523821	-0.193908	-0.917711	0.73926	-0.575949	-0.981*	-0.746099	-0.998**	-0.791547	0.207888	0.446089
		γ-Linolenic Acid*	Free fatty acids	0.400054	0.104937	-0.773221	0.0981913	-0.442285	0.510387	-0.442215	0.639775	0.805864	0.970*	0.811651	0.282658	0.252347	-0.379523
		Crepenynic acid*	Free fatty acids	0.314326	0.25544	-0.779238	0.188052	-0.512904	0.478589	-0.506861	0.758428	0.719561	0.998**	0.767287	0.259766	0.41893	-0.519247
		Linoleic acid*	Free fatty acids	0.277154	0.323508	-0.706819	-0.0583653	-0.0646583	0.555553	-0.882913	0.952*	0.275006	0.582847	0.494914	0.539067	0.56814	-1.000**
		(9Z,11E)-Octadecadienoic acid*	Free fatty acids	0.375891	0.102946	-0.622263	-0.305637	0.252148	0.60637	-0.901468	0.800529	0.189361	0.316105	0.409764	0.669217	0.345054	-0.94331
		Oleamide (9-Octadecenamide)	Free fatty acids	-0.777532	0.854528	0.400898	0.676901	-0.469599	-0.576261	0.111621	0.230328	-0.768583	-0.158742	-0.616596	-0.508922	0.811355	-0.340575
		Elaidic Acid	Free fatty acids	0.608682	0.00600958	-0.923459	-0.319933	0.0957805	0.823207	-0.977*	0.924845	0.621867	0.709902	0.790261	0.769274	0.282726	-0.91895
		11-Octadecanoic acid(Vaccenic acid)	Free fatty acids	0.628584	-0.0168127	-0.933024	-0.336964	0.107192	0.83725	-0.978*	0.917111	0.642353	0.714029	0.806137	0.781186	0.260516	-0.907709
		Stearic Acid	Free fatty acids	0.617627	-0.570597	-0.326675	-0.834305	0.883252	0.620309	-0.628568	0.153244	0.143924	-0.275429	0.245552	0.795625	-0.412958	-0.398527
		10,16-Dihydroxypalmitic acid	Free fatty acids	0.65517	-0.606704	-0.35196	-0.860691	0.895979	0.649512	-0.635106	0.1483	0.187868	-0.25625	0.281846	0.818312	-0.446325	-0.384326
		12-Oxo-phytodienoic acid	Free fatty acids	0.869856	-0.457227	-0.861847	-0.739165	0.554285	0.962*	-0.947315	0.624981	0.679807	0.40478	0.795284	0.981*	-0.194396	-0.693835
		13-Hydroxy-6,9,11-octadecatrienoic acid	Free fatty acids	-0.483614	0.32704	0.497967	0.121426	0.185978	-0.397602	0.0551419	-0.0778654	-0.819877	-0.630119	-0.686427	-0.191719	0.286913	-0.194978
		9-Oxo-10E,12Z-octadecadienoic acid*	Free fatty acids	0.777151	-0.210538	-1.000**	-0.410665	0.100007	0.910286	-0.881049	0.791894	0.88092	0.815606	0.968*	0.796265	0.0474432	-0.694721
		9-Hydroxy-10,12,15-octadecatrienoic acid*	Free fatty acids	0.879222	-0.380767	-0.980*	-0.591842	0.30955	0.977*	-0.908486	0.702371	0.874444	0.674693	0.956*	0.905806	-0.119033	-0.655751
		13S-Hydroxy-9Z,11E,15Z-octadecatrienoic acid	Free fatty acids	0.66596	-0.0489276	-0.986*	-0.271603	-0.0333294	0.840253	-0.880956	0.874908	0.81487	0.872101	0.924395	0.714988	0.209394	-0.769128
		9(10)-EpOME;(9R,10S)-(12Z)-9,10-Epoxyoctadecenoic acid*	Free fatty acids	-0.172069	0.731269	-0.429032	0.422082	-0.496037	0.139057	-0.565458	0.888771	-0.00645569	0.59071	0.202697	0.0811297	0.890354	-0.877364
		12,13-Epoxy-9-Octadecenoic Acid*	Free fatty acids	0.176074	0.370066	-0.586012	-0.02885	-0.0353142	0.457034	-0.829521	0.895117	0.118522	0.44861	0.351215	0.47605	0.595677	-0.987*
		9S-Hydroxy-10E,12Z-octadecadienoic acid*	Free fatty acids	0.17524	0.468213	-0.709401	0.134993	-0.297775	0.46861	-0.797772	0.991**	0.309622	0.732102	0.51295	0.395394	0.694812	-0.965*
		13(S)-HODE;13(S)-Hydroxyoctadeca-9Z,11E-dienoic acid*	Free fatty acids	0.165904	0.481971	-0.711783	0.159104	-0.3298	0.458978	-0.783127	0.992**	0.321688	0.755574	0.52038	0.376236	0.705505	-0.954*
		Ricinoleic acid	Free fatty acids	0.70937	-0.504562	-0.538844	-0.810017	0.783845	0.764008	-0.798889	0.374116	0.313931	-0.0335473	0.44078	0.894849	-0.295129	-0.57565
		2R-Hydroxyoctadecanoic Acid	Free fatty acids	-0.994**	0.767807	0.769792	0.89857	-0.694432	-0.958*	0.732379	-0.302043	-0.801841	-0.283827	-0.817387	-0.964*	0.561398	0.329651
		Cis-5,8,11,14,17-Eicosapentaenoic Acid	Free fatty acids	none	none	none	none	none	none	none	none	none	none	none	none	none	none
		Eicosadienoic acid	Free fatty acids	0.00358816	0.124983	-0.0454186	-0.231971	0.40123	0.157544	-0.494004	0.339563	-0.375201	-0.290828	-0.177445	0.343486	0.24032	-0.614978
		9-Hydroxy-13-oxo-10-octadecenoic Acid*	Free fatty acids	0.661614	-0.13719	-0.846216	-0.494845	0.333666	0.847469	-0.996**	0.819254	0.526004	0.49337	0.702501	0.860093	0.138031	-0.894912
		9-Hydroxy-12-oxo-15(Z)-octadecenoic acid*	Free fatty acids	0.993**	-0.831866	-0.719672	-0.884174	0.663362	0.910663	-0.605729	0.179444	0.847075	0.277886	0.817034	0.893668	-0.657583	-0.166662
		5S,8R-DiHODE; (5S,8R,9Z,12Z)-5,8-Dihydroxyoctadeca-9,12-dienoate*	Free fatty acids	0.982*	-0.815848	-0.72654	-0.835869	0.59276	0.89215	-0.563538	0.170187	0.888415	0.333923	0.842184	0.850417	-0.650572	-0.123467
		12,13-DHOME; (9Z)-12,13-Dihydroxyoctadec-9-enoic acid	Free fatty acids	-0.83433	0.420827	0.908115	0.461887	-0.119431	-0.857536	0.64142	-0.512137	-0.996**	-0.765984	-0.986*	-0.708026	0.224091	0.346251
		9,12,13-Trihydroxy-10,15-octadecadienoic acid	Free fatty acids	0.846161	-0.373153	-0.913263	-0.659075	0.447167	0.964*	-0.971*	0.707075	0.717027	0.512406	0.83974	0.956*	-0.101336	-0.746085
		9,10-Dihydroxy-12,13-epoxyoctadecanoic acid	Free fatty acids	0.900619	-0.466914	-0.909842	-0.720254	0.499115	0.987*	-0.937599	0.636971	0.765262	0.489271	0.864612	0.976*	-0.203455	-0.66734
		9,10,13-Trihydroxy-11-Octadecenoic Acid	Free fatty acids	0.6769	-0.361568	-0.630069	-0.707606	0.652666	0.786398	-0.886679	0.539806	0.343032	0.114072	0.500158	0.891594	-0.125734	-0.719238
		15-Hydroperoxyicosatetraenoic acid	Free fatty acids	none	none	none	none	none	none	none	none	none	none	none	none	none	none
		1-Aminocyclopropane-1-carboxylic acid	Organic acids	0.830301	-0.763822	-0.48586	-0.959*	0.915302	0.785381	-0.655064	0.133572	0.423302	-0.125224	0.475113	0.90909	-0.592	-0.307258
		γ-Aminobutyric acid*	Organic acids	-0.528973	0.926858	-0.0750026	0.699704	-0.679486	-0.242623	-0.221156	0.658972	-0.325179	0.389343	-0.144984	-0.288761	0.988*	-0.647532
		3-Hydroxybutyric acid	Organic acids	0.960*	-0.756995	-0.760693	-0.758385	0.485215	0.881072	-0.549657	0.21156	0.936733	0.432364	0.884179	0.807858	-0.592365	-0.125618
		Fumaric acid	Organic acids	0.551154	-0.250932	-0.536648	-0.620334	0.610668	0.682254	-0.848678	0.53849	0.198525	0.0440473	0.375769	0.807838	-0.0285172	-0.745668
		Methylmalonic acid*	Organic acids	-0.964*	0.903467	0.607775	0.904496	-0.709897	-0.836396	0.481316	-0.02516	-0.796426	-0.162279	-0.73514	-0.831338	0.764589	0.017082
		Succinic acid*	Organic acids	-0.965*	0.899671	0.613218	0.898941	-0.700669	-0.837719	0.48154	-0.0298963	-0.803652	-0.173112	-0.741642	-0.829393	0.760386	0.0177705
		β-Hydroxyisovaleric acid	Organic acids	0.701253	-0.244274	-0.885798	-0.266729	-0.0903186	0.753833	-0.578208	0.567511	0.965*	0.869918	0.956*	0.567342	-0.0618835	-0.356405
		L-Homoserine*	Organic acids	-0.203526	-0.164304	0.545285	-0.275379	0.58982	-0.261308	0.141568	-0.415147	-0.684894	-0.87598	-0.633152	-0.0128732	-0.230423	0.110993
		Citraconic acid	Organic acids	0.739155	-0.433837	-0.659559	-0.759793	0.686438	0.829415	-0.886682	0.513516	0.409017	0.128253	0.550623	0.927003	-0.196752	-0.680555
		6-Aminocaproic acid	Organic acids	-0.796046	0.246854	0.997**	0.425942	-0.107603	-0.913845	0.856031	-0.757942	-0.907684	-0.814988	-0.981*	-0.794049	-0.00504396	0.650414
		2-Methylsuccinic acid	Organic acids	-0.121857	0.703566	-0.52218	0.543537	-0.739401	0.142615	-0.420512	0.843465	0.266801	0.85973	0.394238	-0.0283062	0.835301	-0.676479
		6-Hydroxyhexanoic acid	Organic acids	0.944013	-0.629722	-0.812519	-0.851881	0.669005	0.973*	-0.861866	0.463583	0.722151	0.311195	0.794986	1.000**	-0.39045	-0.530313
		3-Dehydro-L-Threonic Acid*	Organic acids	-0.942205	0.927953	0.531374	0.977*	-0.844882	-0.816908	0.505998	0.0113425	-0.663825	-0.000196398	-0.627036	-0.867083	0.788285	0.0522655
		L-(-)-Malic acid*	Organic acids	-0.957*	0.914387	0.569238	0.968*	-0.820824	-0.840336	0.532305	-0.0269955	-0.697072	-0.0477852	-0.663397	-0.880509	0.766388	0.0799427
		2,3-Dihydroxy-3-Methylbutanoic Acid	Organic acids	-0.597854	0.790751	0.0939092	0.907489	-0.994**	-0.477033	0.325045	0.22965	-0.0955899	0.512061	-0.106186	-0.665003	0.71739	0.00429931
		Muconic acid	Organic acids	-0.720727	0.347326	0.821019	0.313053	0.0390157	-0.724493	0.47813	-0.429967	-0.976*	-0.797096	-0.930675	-0.539215	0.192224	0.210219
		4-Acetamidobutyric acid	Organic acids	-0.483036	0.919423	-0.144889	0.700107	-0.714359	-0.193258	-0.252033	0.702851	-0.24007	0.476579	-0.0649377	-0.262174	0.992**	-0.663866
		4-Guanidinobutyric acid	Organic acids	0.527026	-0.472429	-0.419877	-0.234818	-0.0446069	0.390018	0.0130271	-0.0731547	0.79555	0.486415	0.63616	0.2119	-0.453492	0.319989
		2-Methylglutaric acid*	Organic acids	0.871574	-0.430322	-0.895495	-0.706761	0.501903	0.972*	-0.956*	0.659602	0.717847	0.467524	0.831933	0.973*	-0.163409	-0.707478
		Adipic Acid*	Organic acids	0.867351	-0.425654	-0.892787	-0.705128	0.502782	0.969*	-0.957*	0.661886	0.710756	0.463609	0.826774	0.972*	-0.158441	-0.712352
		(S)-2-Hydroxyglutaric Acid	Organic acids	-0.0573554	0.411192	-0.383497	0.522195	-0.785149	0.0360033	-0.0130088	0.411762	0.471472	0.836293	0.436639	-0.212016	0.440291	-0.108767
		L-Tartaric acid	Organic acids	0.513956	-0.20073	-0.662406	-0.0812178	-0.260387	0.502819	-0.249599	0.322124	0.878768	0.800274	0.798311	0.282263	-0.105792	-0.0475707
		2,3-Dihydroxybenzoic Acid*	Organic acids	0.909885	-0.780213	-0.603059	-0.962*	0.860655	0.869776	-0.70705	0.205091	0.56695	0.0189648	0.60988	0.956*	-0.589685	-0.333154
		Diethyl phosphate	Organic acids	0.735541	-0.492903	-0.593543	-0.802901	0.75432	0.80029	-0.835101	0.424205	0.365658	0.0328565	0.495353	0.916778	-0.271896	-0.610059
		Phthalic acid*	Organic acids	-0.687545	0.0867658	0.988*	0.280541	0.0384932	-0.84403	0.84831	-0.838541	-0.856048	-0.885627	-0.94774	-0.707044	-0.164034	0.71422
		D-Xylonic acid	Organic acids	-0.665618	0.570597	0.403288	0.844067	-0.864818	-0.680089	0.686221	-0.21787	-0.215148	0.196451	-0.321519	-0.840329	0.395299	0.447509
		Phosphoenolpyruvate	Organic acids	-0.221108	0.14296	0.118187	0.4794	-0.626528	-0.318127	0.546181	-0.25147	0.230863	0.345093	0.0617279	-0.519312	0.0133978	0.540148
		Trans-Citridic acid	Organic acids	-0.862408	0.777511	0.606314	0.668869	-0.403737	-0.724026	0.313515	-0.00942468	-0.898754	-0.367248	-0.787231	-0.628959	0.675734	-0.120612
		Shikimic acid	Organic acids	0.67811	-0.709339	-0.292055	-0.911411	0.952*	0.62591	-0.544337	0.0179462	0.198748	-0.328737	0.258836	0.797483	-0.573847	-0.247951
		Suberic Acid	Organic acids	0.737109	-0.411149	-0.679515	-0.742241	0.661188	0.836233	-0.902016	0.543056	0.420995	0.159687	0.566679	0.927435	-0.169227	-0.703701
		2-Isopropylmalic Acid	Organic acids	-0.119467	0.632723	-0.479108	0.584114	-0.817595	0.0868747	-0.254081	0.700299	0.357993	0.896845	0.421821	-0.128421	0.723715	-0.462962
		Anchoic Acid*	Organic acids	0.593151	-0.199981	-0.659278	-0.577707	0.514793	0.751647	-0.923819	0.661456	0.312621	0.210344	0.496855	0.839457	0.047195	-0.826795
		Citric Acid	Organic acids	-0.913109	0.497371	0.899152	0.743783	-0.525891	-0.989*	0.926297	-0.609467	-0.766508	-0.466128	-0.86027	-0.983*	0.237335	0.643291
		D-Galacturonic acid*	Organic acids	-0.914339	0.50117	0.897191	0.747039	-0.530006	-0.989*	0.92496	-0.605783	-0.765626	-0.462122	-0.858866	-0.984*	0.241582	0.640519
		Lauric acid	Organic acids	-0.0716525	0.0675132	0.12838	-0.241118	0.464298	0.0341884	-0.335754	0.147311	-0.497936	-0.474371	-0.328575	0.248428	0.136164	-0.446776
		Dodecanedioic aicd	Organic acids	0.142892	0.49599	-0.726768	0.312293	-0.568315	0.393123	-0.600581	0.914437	0.493013	0.946084	0.618456	0.217637	0.679262	-0.745715
		2-Hydroxyhexadecanoic acid	Organic acids	-0.979*	0.72586	0.813267	0.773	-0.499793	-0.928027	0.637914	-0.297708	-0.936427	-0.459591	-0.909916	-0.863052	0.537876	0.229187
		Periseoside B	Steroidal saponins	none	none	none	none	none	none	none	none	none	none	none	none	none	none
		Resveratrol-3-O-p-coumaroyltartaric acid	Stilbene	-0.325279	0.835146	-0.335346	0.696192	-0.832215	-0.0601599	-0.265008	0.751101	0.0689092	0.744651	0.194716	-0.216193	0.921414	-0.597954
