# Supplementary material for: Metabolome analysis of genus Forsythia related constituents in Forsythia suspensa leaves and fruits using UPLC-ESI-QQQ-MS/MS technique
Source: PLoS One. 2022 Jun 28;17(6):e0269915. doi: 10.1371/journal.pone.0269915 (PMC9239459; doi:10.1371/journal.pone.0269915)
Supplement: S4 Table — (XLSX) [file pone.0269915.s040.xlsx]

## Sheet: Sheet1
					L-Valine*	Forsythiaside C*	Forsythoside B*	Rengyoside B	Rengyoside A	Forsythenside B	Forsythiaside J	Forsythiaside A	Isoforsythoside A*	Forsythialan B	Forsythialan A	Phillygenin	Phillyrin	11-methyl-forsythide*	Forsythide
					Forsythiaside C*	2	-1.33048	-1.4048	-1.13435	1.42467	1.61134	-1.38859	-0.470457	1.84177	1.28781	1.83773	1.68799	-1.0143	-0.596244
					Forsythoside B*	-1.33048	2	1.11596	1.795	-0.983998	-0.37743	0.271732	0.566102	-1.11911	-0.418578	-0.99238	-0.783162	1.944	0.637067
					Rengyoside B	-1.4048	1.11596	2	1.01781	-0.565102	-0.739774	1.37457	-0.269486	-1.51479	-1.42787	-1.6878	-1.30626	0.872351	1.47318
					Rengyoside A	-1.13435	1.795	1.01781	2	-0.622159	-0.492403	0.141818	-0.215165	-0.891188	-0.332874	-0.76751	-0.551122	1.6379	1.03042
					Forsythenside B	1.42467	-0.983998	-0.565102	-0.622159	2	1.0602	-1.28591	-1.26021	0.844	0.0748611	0.959472	1.67057	-0.866586	0.219879
					Forsythiaside J	1.61134	-0.37743	-0.739774	-0.492403	1.0602	2	-1.29819	0.105797	1.47643	1.11118	1.46273	1.44704	0.0350922	-0.206711
					Forsythiaside A	-1.38859	0.271732	1.37457	0.141818	-1.28591	-1.29819	2	0.160484	-1.18117	-1.01708	-1.50526	-1.86363	-0.0263524	0.718222
					Isoforsythoside A*	-0.470457	0.566102	-0.269486	-0.215165	-1.26021	0.105797	0.160484	2	-0.216541	0.267601	-0.174334	-0.530523	0.77547	-1.05399
					Forsythialan B	1.84177	-1.11911	-1.51479	-0.891188	0.844	1.47643	-1.18117	-0.216541	2	1.70547	1.943	1.35516	-0.810942	-0.69437
					Forsythialan A	1.28781	-0.418578	-1.42787	-0.332874	0.0748611	1.11118	-1.01708	0.267601	1.70547	2	1.70873	0.828899	-0.109968	-1.0783
					Phillygenin	1.83773	-0.99238	-1.6878	-0.76751	0.959472	1.46273	-1.50526	-0.174334	1.943	1.70873	2	1.57553	-0.669106	-0.86472
					Phillyrin	1.68799	-0.783162	-1.30626	-0.551122	1.67057	1.44704	-1.86363	-0.530523	1.35516	0.828899	1.57553	2	-0.509362	-0.412371
					11-methyl-forsythide*	-1.0143	1.944	0.872351	1.6379	-0.866586	0.0350922	-0.0263524	0.77547	-0.810942	-0.109968	-0.669106	-0.509362	2	0.393303
					Forsythide	-0.596244	0.637067	1.47318	1.03042	0.219879	-0.206711	0.718222	-1.05399	-0.69437	-1.0783	-0.86472	-0.412371	0.393303	2
L-Valine*	L-缬氨酸*	Amino acids and derivatives	氨基酸及其衍生物	Amino acids and derivatives	L-缬氨酸*	-1.70039	1.17448	1.69518	0.923481	-0.613681	-1.16908	1.10191	0.11645	-1.947	-1.7598	-1.916	-1.20923	0.908191	0.92208
					L-天冬酰胺	1.2793	-0.8282	-1.29797	-0.717109	1.53393	0.795955	-1.69783	-0.452128	0.823727	0.523861	1.14522	1.69637	-0.626616	-0.951337
L-Glutamine	L-谷氨酰胺	Amino acids and derivatives	氨基酸及其衍生物	Amino acids and derivatives	L-谷氨酰胺	0.888916	-1.19092	-0.419046	-0.735721	1.67168	0.0867618	-0.688502	-1.50928	0.33188	-0.267001	0.43583	1.04636	-1.26156	0.0218446
					L-赖氨酸	0.880568	-1.17951	-0.398929	-0.710829	1.67616	0.081728	-0.680312	-1.53426	0.325311	-0.281531	0.426864	1.04354	-1.25577	0.0626784
					L-蛋氨酸	-1.67911	0.990818	1.80753	0.996593	-0.693661	-1.29108	1.43562	-0.265044	-1.77566	-1.74495	-1.87376	-1.37904	0.629418	1.42245
					N-乙酰-L-苏氨酸	-1.43679	1.04266	1.52877	1.3701	-0.37841	-1.19588	0.975603	-0.750035	-1.47113	-1.47484	-1.49013	-0.949457	0.653688	1.63342
					蛋氨酸亚砜	1.76169	-1.11203	-1.10429	-1.01095	1.75258	1.44083	-1.53301	-0.621223	1.31086	0.787204	1.4333	1.76623	-0.818955	-0.620475
					L-苯丙氨酸	0.745569	-0.752986	-0.653881	-0.508041	1.62443	0.209043	-1.21805	-0.89184	0.114954	-0.417343	0.41734	1.37377	-0.747137	-0.236467
					L-瓜氨酸	1.1724	-0.244402	-1.63171	-0.0740309	0.846743	0.895016	-1.87785	0.0250081	1.16616	1.2294	1.51487	1.60689	0.00421139	-1.03739
					高精氨酸	-0.0114331	-0.456016	0.119864	0.360646	0.694147	-0.820531	0.106121	-1.79859	-0.0788643	-0.285901	-0.0693392	0.0938616	-0.774744	0.740105
					L-胱氨酸	1.16071	-0.167423	-0.0341434	-0.34847	1.10048	1.77097	-0.881154	0.0304259	0.829623	0.233627	0.778093	1.17264	0.147373	0.44738
					獐牙菜苷	-1.01508	1.29409	0.750236	1.77384	-0.535714	-0.774523	0.256979	-0.567183	-0.70564	-0.402739	-0.626247	-0.492567	1.026	1.22158
					马钱酸	1.458	-0.966119	-0.127604	-0.589206	1.6629	1.31449	-0.682595	-1.28999	1.08593	0.271516	0.948587	1.2287	-0.841195	0.731742
					大黄酸-8-O-葡萄糖苷	-1.64377	1.83145	1.60967	1.57513	-0.961811	-0.764223	0.811229	0.365426	-1.60029	-1.01758	-1.5486	-1.17942	1.67531	0.855922
					乔松素	1.68013	-1.02878	-0.882778	-0.961509	1.75738	1.44497	-1.41008	-0.664786	1.18944	0.668294	1.28616	1.66209	-0.741495	-0.496809
					圣草酚	1.209	-0.156629	-0.16546	-0.0613505	0.847156	1.69521	-0.759257	-0.204827	1.16989	0.616178	1.04019	1.06402	0.0987538	0.727115
					柚皮素-7-O-新橙皮糖苷(柚皮苷)	1.79145	-1.6335	-1.36586	-1.55063	1.49495	1.15958	-1.18534	-0.469832	1.43578	0.862428	1.47259	1.51087	-1.37756	-0.936338
					圣草次苷	1.67591	-0.713006	-1.14888	-0.639925	1.65882	1.54461	-1.79469	-0.432154	1.27946	0.890109	1.48432	1.88123	-0.384587	-0.626869
					橙皮素-5-O-葡萄糖苷	1.39095	-1.32379	-0.227364	-0.967831	1.60674	0.930746	-0.446805	-1.37828	0.982543	0.259823	0.83235	0.995753	-1.24486	0.317986
					2,7-二羟基-3,4,6-三甲氧基菲	-1.618	1.71513	1.32007	1.24713	-1.5298	-0.72106	1.03184	1.00936	-1.34973	-0.568523	-1.37447	-1.47854	1.63865	0.319745
					二阿魏酰尸胺	-1.266	1.54457	1.6433	1.66671	-0.833372	-0.518848	0.996879	-0.268779	-1.02092	-0.668937	-1.15548	-1.1307	1.33914	1.51844
					对羟基苯甲醛	1.03748	-1.50038	-1.37637	-1.75842	0.680818	0.360261	-0.698344	0.40558	0.739354	0.430853	0.838991	0.838761	-1.31055	-1.54507
					5-羟甲基糠醛	1.58012	-0.803209	-0.944744	-0.325397	0.835741	1.32367	-0.857711	-0.751096	1.79629	1.4315	1.65806	1.12029	-0.615208	0.147077
					水杨酸*	1.812	-1.33069	-1.54831	-1.04904	1.63945	1.21953	-1.63917	-0.618911	1.50627	0.901443	1.66177	1.88309	-1.09685	-0.670363
					酪醇	1.86666	-1.36664	-1.49442	-1.11601	1.67007	1.30196	-1.59853	-0.63122	1.54344	0.937405	1.67211	1.86352	-1.11377	-0.681451
					邻苯二甲酸酐	1.89437	-1.40828	-1.12091	-1.23183	1.71268	1.46548	-1.2994	-0.727097	1.51434	0.85338	1.52889	1.67351	-1.13698	-0.474008
					氢化肉桂酸	1.47673	-0.983756	-0.86283	-0.821178	1.83993	1.09358	-1.4493	-0.87176	0.918203	0.413391	1.09546	1.66135	-0.777577	-0.47172
					对羟基苯乙酸	1.68074	-1.3983	-1.12144	-1.55562	1.23205	1.33975	-0.993989	-0.0826759	1.3485	0.919421	1.33125	1.26233	-1.06796	-1.03925
					3,4-二羟基苯甲酸; 原儿茶酸*	1.5534	-1.71846	-1.362	-1.87172	0.926462	0.956675	-0.729441	0.124873	1.31936	0.84787	1.27401	1.03788	-1.4521	-1.24725
					2,5-二羟基苯甲酸; 龙胆酸*	1.48949	-1.70257	-1.33681	-1.89361	0.858565	0.905259	-0.672296	0.20243	1.25597	0.802015	1.20947	0.971563	-1.43931	-1.28229
					对香豆酸	1.57583	-1.66023	-1.04117	-1.77181	0.750403	1.15862	-0.370373	0.0642175	1.47127	0.919509	1.26474	0.803305	-1.39601	-0.776931
					对苯二甲酸*	-1.49841	0.13251	1.26118	-0.0846171	-0.855794	-1.58362	1.67789	0.117884	-1.62985	-1.56413	-1.76748	-1.57488	-0.196727	0.402684
					香草酸	0.841236	-1.34379	-1.39488	-1.66365	-0.044685	0.34461	-0.303732	0.979057	0.874974	0.597984	0.853014	0.446617	-1.15674	-1.3736
					咖啡酸	1.7474	-1.64601	-1.51319	-1.5323	1.46779	1.03146	-1.27192	-0.433236	1.40558	0.845104	1.48998	1.5601	-1.41002	-1.02893
					DL-3,4-二羟基杏仁酸	1.73447	-1.39974	-1.26206	-1.24619	1.72452	1.16554	-1.42045	-0.681658	1.28515	0.713472	1.40568	1.6967	-1.16071	-0.763918
					阿魏酸	1.94255	-1.41031	-1.33537	-1.25591	1.61462	1.48924	-1.41401	-0.559596	1.62743	1.03185	1.66907	1.72762	-1.11251	-0.676641
					2,6-二叔丁基苯酚	-1.19572	1.0445	1.66167	0.554822	-0.574714	-0.425159	1.06381	0.366324	-1.41233	-1.11476	-1.5074	-1.15477	0.977854	0.568203
					3,4-二甲氧基肉桂酸	1.0399	-0.170323	0.139627	-0.455956	1.22606	1.60797	-0.822909	-0.0624464	0.546496	0.0656755	0.532622	1.06543	0.140799	0.204827
					1-阿魏酰-sn-甘油	-0.776766	0.106737	-0.0216917	-0.0425109	-1.73334	-0.864641	1.22589	0.958747	-0.11444	0.3663	-0.338319	-1.37545	0.00040095	-0.370168
					邻苯二甲酸二丁酯*	1.90009	-1.38932	-1.09788	-1.2213	1.69958	1.50068	-1.28678	-0.71163	1.52858	0.86773	1.53313	1.6639	-1.11163	-0.451414
					红景天苷	1.82747	-1.20799	-1.19019	-1.01316	1.80811	1.43076	-1.56724	-0.726509	1.40142	0.787166	1.51821	1.84864	-0.938225	-0.505923
					2-乙酰基-3-羟基苯基-1-O-葡萄糖苷	1.85655	-1.25615	-1.07307	-1.23816	1.5644	1.59394	-1.28756	-0.437573	1.49118	0.946067	1.50261	1.59182	-0.924698	-0.643993
					对香豆酸-4-O-葡萄糖苷*	1.75777	-0.884136	-0.918477	-0.749986	1.80255	1.63849	-1.58218	-0.662415	1.31433	0.717265	1.42277	1.84195	-0.582207	-0.254523
					1-O-[(E)-对香豆酰]-D-葡萄糖*	1.45926	-0.431338	-0.630921	-0.388914	1.73664	1.57877	-1.61834	-0.542749	0.953378	0.468942	1.12969	1.76716	-0.133071	-0.133782
					3-羟基-4-异丙基苯甲醇-3-O-葡萄糖苷	-1.81318	1.278	1.85476	1.17403	-1.06502	-1.26041	1.53634	0.0353116	-1.76363	-1.48081	-1.88089	-1.61495	0.959267	1.25379
					3,4,5-三甲氧基苯基-1-O-葡萄糖苷	1.6268	-0.946734	-1.0033	-0.808351	1.82834	1.33212	-1.60761	-0.722651	1.12046	0.60508	1.29841	1.80473	-0.686295	-0.502396
					3,5-二甲氧基-4-羟基苯酚-1-O-葡萄糖苷	-1.93204	1.50363	1.63728	1.31719	-1.41006	-1.33245	1.44097	0.404143	-1.73769	-1.20681	-1.80013	-1.7009	1.219	0.90595
					隐绿原酸*	1.81466	-1.20032	-0.935684	-1.27472	1.38495	1.68756	-1.0974	-0.251576	1.49903	0.966277	1.44424	1.42351	-0.844346	-0.58736
					葡萄糖基丁香酸	-1.72005	1.57586	1.18456	1.25079	-1.79607	-1.00726	1.2491	0.989223	-1.28346	-0.543966	-1.35279	-1.65296	1.41888	0.431087
					1-O-菊酯酰奎宁酸	-1.41386	0.279635	0.837597	0.146738	-1.56811	-1.56498	1.77034	0.381098	-1.04643	-0.523307	-1.26278	-1.87947	-0.000382949	-0.0151167
					1-O-葡萄糖基芥子酸	-1.41064	1.15906	1.91661	1.25458	-0.479637	-0.836843	1.24383	-0.509508	-1.4767	-1.46195	-1.61355	-1.16512	0.857176	1.71977
					菊苣酸	-1.3783	1.80769	0.95517	1.65119	-1.40178	-0.529363	0.591066	0.788775	-0.943682	-0.299153	-0.915738	-1.03361	1.71219	0.69003
					木通苯乙醇苷 A*	1.89086	-1.0505	-1.49011	-0.945553	1.49679	1.58178	-1.72486	-0.317001	1.64345	1.23929	1.78246	1.85609	-0.702444	-0.856743
					皂皮酸	-1.82883	0.882813	1.30521	0.682021	-1.65985	-1.61002	1.79684	0.517782	-1.52604	-1.00515	-1.68659	-1.968	0.571248	0.459693
					1,3-O-双咖啡酰奎宁酸(洋蓟酸)	1.952	-1.39035	-1.19172	-1.26173	1.29282	1.63099	-1.07779	-0.410866	1.81285	1.23051	1.71348	1.45166	-1.07428	-0.493398
					西伯利亚远志糖 A5	-1.65632	1.49034	1.1916	1.71011	-0.896458	-1.3346	0.753471	-0.2186	-1.46758	-1.03405	-1.3703	-1.05367	1.15056	1.0845
					黄药苷	1.66817	-0.973596	-1.35865	-0.506687	0.827216	1.22144	-1.08157	-0.606503	1.90061	1.5956	1.84048	1.26878	-0.770206	-0.281285
					异毛蕊花糖苷*	1.81644	-0.805507	-1.50199	-0.701183	1.40053	1.60643	-1.83677	-0.227103	1.62496	1.32304	1.8041	1.87677	-0.445376	-0.85106
					(S)-紫葳新苷 II	1.45305	-0.569749	-1.32348	-0.0317997	0.835543	1.10673	-1.32775	-0.627577	1.68212	1.43927	1.73804	1.39513	-0.401154	-0.107509
					2'-乙酰毛蕊花糖苷	1.77718	-0.878146	-0.972421	-0.882306	1.60804	1.7212	-1.51189	-0.388235	1.38934	0.920614	1.47057	1.7167	-0.520195	-0.531902
					单酰甘油酯(18:1)	-1.46411	0.798608	0.386273	0.348652	-1.74933	-1.33195	1.08404	1.21333	-1.09742	-0.242634	-1.08248	-1.55248	0.675282	-0.760311
					2-α-亚麻酸甘油酯-1-O-葡萄糖苷*	-1.60513	0.216557	0.947637	0.188239	-1.10329	-1.91933	1.5916	0.0215436	-1.53068	-1.24764	-1.61021	-1.6353	-0.173447	0.220691
					2-α-亚麻酸甘油酯-1,3-二-O-葡萄糖苷*	-1.63896	0.335045	0.831829	0.344438	-1.26614	-1.958	1.54093	0.0904444	-1.45129	-1.05501	-1.51433	-1.66287	-0.0541174	0.152335
					尿嘧啶	-1.62717	0.517364	1.39321	0.320403	-1.41766	-1.50404	1.944	0.301001	-1.43148	-1.08789	-1.67343	-1.951	0.208493	0.526874
					L-墨喋呤	-1.72619	1.30626	1.71481	1.07851	-1.45967	-1.08809	1.66647	0.399653	-1.47253	-0.970987	-1.66689	-1.82701	1.0686	0.924822
					胞苷	1.91713	-1.20266	-1.45046	-1.06856	1.5828	1.53338	-1.64096	-0.434238	1.62511	1.13257	1.73952	1.8439	-0.878033	-0.790345
					尿嘧啶核苷*	1.77617	-1.0614	-1.30666	-0.991148	1.63396	1.44518	-1.6585	-0.438611	1.39134	0.966634	1.55253	1.80691	-0.741736	-0.842058
					2'-脱氧腺苷	-1.02964	0.500863	1.70116	0.489684	-0.641437	-0.556666	1.60329	-0.22267	-0.991971	-1.20471	-1.32944	-1.29144	0.262813	1.57372
					2'-脱氧鸟苷*	-1.57544	0.832725	1.8888	0.69523	-0.853628	-1.11009	1.7043	-0.062273	-1.62917	-1.58565	-1.84244	-1.58439	0.528221	1.30468
					鸟苷	1.946	-1.19154	-1.35364	-1.15529	1.14814	1.72679	-1.26846	-0.122795	1.86742	1.44507	1.82443	1.50707	-0.817894	-0.751393
					5-氨基咪唑核糖核苷酸	-1.38789	0.453055	0.57515	0.262017	-0.472685	-1.56214	0.582218	0.220645	-1.64506	-1.37284	-1.429	-0.811229	0.187642	-0.219622
					5-脱氧-5-甲硫腺苷	-1.88887	1.518	1.65365	1.20778	-1.41413	-1.20735	1.42222	0.558508	-1.73225	-1.14514	-1.79672	-1.71005	1.28552	0.72878
					环-3',5'-腺嘌呤核苷酸	1.63815	-1.10706	-0.931789	-1.38107	1.05203	1.59868	-0.939043	0.178241	1.3687	0.995591	1.30979	1.1751	-0.71812	-0.900326
					鸟苷 5'-单磷酸	-0.892844	1.23581	0.353943	0.642002	-1.66046	-0.0540449	0.571195	1.69348	-0.401369	0.312238	-0.453264	-1.01565	1.35561	-0.350898
					尿苷 5'-二磷酸-D-葡萄糖	-1.18748	-0.192253	1.00289	-0.353619	-0.946261	-1.45724	1.76581	0.0289765	-1.16338	-0.993226	-1.39783	-1.64292	-0.4795	0.107491
					烟酸腺嘌呤二核苷酸	1.23458	-0.303866	-0.491196	-0.775591	0.730711	1.71617	-0.929436	0.585791	0.998912	0.856606	0.98501	0.978339	0.130036	-0.694559
					矢车菊素-3-O-(6''-O-对香豆酰)葡萄糖苷	0.2601	-0.608547	-0.814755	-1.22621	-0.209383	0.0594282	-0.21455	1.11837	0.126826	0.395971	0.223479	0.0317366	-0.398139	-1.76115
					飞燕草素-3-O-(6''-O-对香豆酰)葡萄糖苷	1.84682	-1.26479	-1.0817	-0.974647	1.85292	1.43303	-1.45392	-0.909745	1.43805	0.716727	1.50508	1.82255	-1.02973	-0.229235
					芹菜素-7,4'-二甲醚	1.1215	-1.46351	-0.922257	-1.76629	0.832178	0.623145	-0.462597	0.159904	0.746783	0.421042	0.732173	0.698744	-1.24241	-1.27933
					高车前素*	1.959	-1.4698	-1.26349	-1.32907	1.30109	1.56226	-1.08324	-0.424082	1.81384	1.22786	1.72463	1.45836	-1.16388	-0.568461
					香叶木素*	1.88473	-1.27141	-1.05754	-1.1612	1.67946	1.58472	-1.33463	-0.614624	1.50509	0.888618	1.52147	1.67451	-0.966142	-0.479363
					川陈皮素 (5,6,7,8,3',4'-六甲氧基黄酮)	-0.603825	1.67461	0.491935	1.23988	-0.939644	0.504837	-0.161869	1.18674	-0.302916	0.321633	-0.223736	-0.324327	1.85535	0.110756
					山奈酚-4'-O-葡萄糖苷*	1.66618	-0.763659	-1.25323	-0.68001	1.63249	1.45675	-1.82117	-0.415196	1.2821	0.921315	1.50721	1.88396	-0.44407	-0.743987
					木犀草素-7-O-葡萄糖苷 (木犀草苷)	0.975342	-0.785296	-1.52184	-0.855616	0.848751	0.398594	-1.41041	0.119828	0.729676	0.78969	1.05038	1.2179	-0.580691	-1.59984
					木犀草素-7-O-新橘皮糖苷 (忍冬苷)*	0.252005	-0.586507	-0.806003	-1.17817	-0.195253	0.029723	-0.224442	1.04728	0.123181	0.427274	0.225815	0.0248652	-0.383078	-1.7677
					山奈酚-3-O-芸香糖苷(烟花苷)	1.4184	-0.244879	-0.518964	-0.293085	1.55579	1.75154	-1.54752	-0.297004	0.977559	0.515122	1.11566	1.68344	0.092915	-0.0304437
					木犀草素-7-O-芸香糖苷*	0.0566883	-0.452514	-0.698392	-1.10711	-0.385085	-0.0858942	-0.0921593	1.22577	-0.0483136	0.288622	0.0531708	-0.134058	-0.265723	-1.72853
					金圣草黄素-7,4'-二-O-葡萄糖苷	1.68173	-0.930659	-0.979107	-0.848913	1.76729	1.46552	-1.56898	-0.62174	1.20436	0.714485	1.34838	1.76741	-0.634563	-0.533342
					山奈酚-3-O-葡萄糖苷(紫云英苷)(黄芪苷)*	1.51301	-0.964684	-0.969213	-0.907817	1.68343	1.17426	-1.45652	-0.631261	1.01119	0.62798	1.18169	1.60303	-0.706494	-0.739354
					山奈酚-3-O-半乳糖苷(三叶豆苷)	1.6523	-1.08951	-1.15161	-1.07883	1.59492	1.30108	-1.47494	-0.452546	1.21594	0.833319	1.35906	1.62838	-0.788897	-0.903792
					山奈酚-7-O-葡萄糖苷	1.61923	-1.13366	-0.98296	-1.1189	1.63348	1.27491	-1.32545	-0.557985	1.14433	0.709856	1.2472	1.5391	-0.852724	-0.769408
					异金丝桃苷	1.4578	-1.31449	-0.301767	-1.00621	1.67954	1.0335	-0.586463	-1.29579	1.01017	0.281696	0.890995	1.11502	-1.20287	0.223493
					槲皮素-3-O-半乳糖苷 (金丝桃苷)*	1.4991	-1.34349	-0.308486	-0.985378	1.59786	1.0773	-0.506261	-1.31143	1.13213	0.372903	0.965464	1.07156	-1.2378	0.341977
					6-羟基山奈酚-7-O-葡萄糖苷*	1.88034	-1.44382	-1.08149	-1.25357	1.71636	1.4311	-1.23899	-0.772897	1.49548	0.815615	1.49573	1.63596	-1.18521	-0.433892
					槲皮素-7-O-葡萄糖苷	1.29936	-1.28157	-0.16831	-0.947543	1.60223	0.826943	-0.418248	-1.39208	0.855696	0.179297	0.725284	0.938746	-1.21599	0.265936
					槲皮素-3-O-(6''-乙酰)半乳糖苷	1.6096	-1.15682	-0.523293	-0.895832	1.88237	1.30279	-1.06639	-1.14259	1.09559	0.356167	1.08881	1.51121	-0.974121	0.103116
					山奈酚-3-O-新橙皮糖苷*	1.60923	-0.714832	-1.13455	-0.721923	1.53966	1.46413	-1.69581	-0.329716	1.222	0.951036	1.42022	1.73361	-0.37495	-0.842077
					槲皮素-3-O-(4''-O-葡萄糖基)鼠李糖苷*	1.8285	-1.33046	-1.07879	-1.01127	1.86346	1.35311	-1.40346	-0.974212	1.41364	0.67019	1.4738	1.79353	-1.11725	-0.213064
					槲皮素-3-O-芸香糖苷 (芦丁)*	0.274427	-0.607285	0.102865	0.10608	0.680691	-0.48136	0.182246	-1.74903	0.252268	0.149881	0.164762	0.0324534	-0.828819	0.488983
					槲皮素-3-O-洋槐糖苷*	0.172045	-0.0218716	0.609367	0.754961	0.916978	-0.113125	0.004	-1.89566	0.0640401	-0.23751	-0.00421976	0.261815	-0.243058	1.36795
					3,5,7,4'-四羟基-8-甲氧基黄酮-3-O-葡萄糖苷-7-O-鼠李糖苷*	1.67787	-1.00769	-0.945256	-0.901544	1.80275	1.41213	-1.50488	-0.703751	1.18154	0.652829	1.31049	1.73975	-0.730769	-0.490433
					6-羟基山奈酚-7,6-O-二葡萄糖苷	-1.66882	1.27109	1.87543	1.12266	-1.17837	-1.01943	1.62647	0.117489	-1.52514	-1.18173	-1.72321	-1.69426	1.00904	1.22353
					槲皮素-7-O-(6''-丙二酰)葡萄糖苷-5-O-葡萄糖苷	-1.40065	1.04724	1.77287	1.25007	-0.429355	-0.967773	1.18386	-0.615146	-1.45376	-1.51897	-1.5651	-1.07775	0.702134	1.77137
					山奈酚-3-O-新橙皮糖苷-7-O-葡萄糖苷	-1.56096	1.92981	1.26631	1.61228	-1.34609	-0.610916	0.712968	0.81179	-1.28478	-0.543565	-1.23955	-1.19529	1.84383	0.576088
					槲皮素-3-O-芸香糖苷-7-O-葡萄糖苷*	1.33278	-0.942173	-1.16935	-0.794883	1.67449	0.825265	-1.60746	-0.639451	0.818733	0.420296	1.10005	1.69343	-0.756606	-0.794559
					棉黄素-3-O-芸香糖苷-7-O-鼠李糖苷*	-1.41817	0.915425	1.8863	0.756869	-0.97447	-0.846448	1.72338	-0.0229073	-1.34715	-1.15803	-1.62551	-1.64532	0.677265	1.22961
					6-羟基山奈酚-3,7,6-O-三葡萄糖苷	-1.56065	0.931926	1.87885	0.780831	-1.05346	-1.03377	1.77323	0.028587	-1.48947	-1.3122	-1.74315	-1.70558	0.655231	1.24046
					橙皮素-8-C-葡萄糖苷-3'-O-葡萄糖苷	-1.67054	1.22022	1.8187	1.02497	-1.29161	-1.0439	1.69288	0.231337	-1.48912	-1.09209	-1.70363	-1.77872	0.970769	1.07535
					橙皮素-6-C-葡萄糖苷-7-O-葡萄糖苷	-1.09192	1.02543	1.912	1.09644	-0.405575	-0.448429	1.25901	-0.559579	-1.11423	-1.09986	-1.3461	-1.12011	0.803751	1.69209
					栗木脂苷	1.84404	-1.17319	-1.2101	-0.909102	1.82023	1.45458	-1.61021	-0.781264	1.45223	0.789135	1.56945	1.908	-0.917161	-0.356806
					松脂醇-4-O-葡萄糖苷	1.4854	-0.550395	-0.602566	-0.438786	1.82986	1.53176	-1.56722	-0.697897	0.953806	0.367515	1.11133	1.78732	-0.284132	0.00349912
					异落叶松脂素-9'-O-葡萄糖苷	-1.87445	0.917865	1.26741	0.719515	-1.64504	-1.67709	1.73267	0.526121	-1.58999	-1.04961	-1.71382	-1.93585	0.597624	0.411038
					落叶松脂素-4'-O-葡萄糖苷*	1.38969	-0.467603	-0.735495	-0.313168	1.80208	1.38829	-1.70713	-0.648418	0.870083	0.292279	1.09987	1.87065	-0.229236	-0.0222783
					开环异落叶松树脂酚-4-O-葡萄糖苷	-1.17999	1.656	0.95963	1.944	-0.437262	-0.737458	0.0811251	-0.44783	-1.03448	-0.520057	-0.853465	-0.478919	1.44149	0.979563
					1-羟基松脂醇-1-O-葡萄糖苷	-1.42946	1.51148	1.76432	1.6674	-0.617602	-0.781418	0.981203	-0.467812	-1.3539	-1.09457	-1.42137	-1.08688	1.2384	1.60629
					去甲络石苷元-4-O-葡萄糖苷	-1.4864	1.35756	1.37388	1.69051	-0.607622	-1.16255	0.79608	-0.58346	-1.36751	-1.12624	-1.3342	-0.947671	1.00234	1.45913
					橄榄树脂素-4'-O-葡萄糖苷	-1.06495	1.71193	1.46793	1.64719	-0.566314	-0.197224	0.489811	-0.119682	-0.966069	-0.393238	-0.972296	-0.807689	1.63971	0.96415
					5'-甲氧基罗汉松脂苷	-1.06048	1.86357	1.13309	1.89141	-0.848953	-0.184443	0.315164	0.117136	-0.737954	-0.116414	-0.711047	-0.717613	1.79254	0.973348
					松脂醇-4,4'-O-二-O-葡萄糖苷	-1.69057	1.77484	1.42108	1.81816	-1.02559	-1.05334	0.801238	0.0522154	-1.49309	-0.963129	-1.43002	-1.15044	1.51274	1.10999
					1-羟基松脂素二葡萄糖苷	-1.76381	1.30144	1.86191	1.26522	-0.962432	-1.20933	1.45653	-0.0934208	-1.72191	-1.48343	-1.8312	-1.51796	0.97516	1.38351
					杜仲树脂酚-4,4'-二-O-葡萄糖苷	-1.54641	1.83716	1.22816	1.88516	-1.08394	-0.85335	0.62419	0.181296	-1.25519	-0.67503	-1.1835	-1.02314	1.62599	1.02511
					(S)-2-苯基环氧乙烷	1.985	-1.40403	-1.29454	-1.23092	1.3717	1.60339	-1.20599	-0.473043	1.83148	1.24594	1.77102	1.55944	-1.09447	-0.535278
					2-苯乙胺	1.41049	-1.29329	-1.11588	-1.15336	1.66283	0.760194	-1.30017	-0.738336	0.888642	0.414793	1.06869	1.50892	-1.12538	-0.836149
					4-甲基-5-噻唑乙醇	1.73275	-1.30339	-1.80067	-0.958617	1.17944	1.05314	-1.51106	-0.398752	1.69695	1.23791	1.81911	1.67865	-1.09008	-0.800929
					二氢猕猴桃内酯	1.84355	-1.31369	-1.45505	-1.03871	1.70927	1.30009	-1.62817	-0.679828	1.50739	0.88185	1.64711	1.89438	-1.0703	-0.594528
					D-松醇	1.955	-1.41986	-1.2547	-1.34216	1.32987	1.61221	-1.14567	-0.343887	1.76975	1.20769	1.70267	1.49331	-1.09052	-0.647913
					Z-6,7-环氧乙烷	1.88504	-0.962243	-1.46537	-0.71146	1.05667	1.61962	-1.41433	-0.310593	1.963	1.62457	1.962	1.5714	-0.638226	-0.554706
					阿魏酸钠	-1.37281	0.841943	1.38805	0.220326	-0.822488	-0.780849	1.14993	0.765427	-1.59114	-1.26188	-1.63446	-1.28842	0.752257	0.118192
					溶血磷脂酰胆碱 14:0	-1.38422	0.872742	0.486133	1.25928	-0.767652	-1.64094	0.539452	-0.412726	-1.15537	-0.712793	-0.994817	-0.848026	0.495839	0.484461
					溶血磷脂酰胆碱 16:0	-1.4428	1.31436	1.39766	1.63472	-0.321924	-1.16139	0.634038	-0.742437	-1.48186	-1.26915	-1.38901	-0.787493	0.962905	1.38261
					溶血磷脂酰胆碱 18:3(2n异构)	-1.58948	0.201087	0.958806	0.25954	-0.962418	-1.94	1.52018	-0.141996	-1.55226	-1.36588	-1.61291	-1.52378	-0.218332	0.397136
					溶血磷脂酰胆碱 18:2(2n异构)	-1.11194	1.204	1.89452	1.29582	-0.226293	-0.445458	0.98965	-0.665189	-1.2134	-1.12989	-1.35053	-0.939755	0.988783	1.63929
					溶血磷脂酰胆碱 18:1(2n异构)	-1.22306	1.79669	1.45055	1.78818	-0.911082	-0.345679	0.685075	0.0290267	-0.948532	-0.365505	-0.997116	-1.00478	1.68042	1.12582
					溶血磷脂酰胆碱 18:0	-1.04738	1.20361	1.84129	1.35198	-0.138225	-0.409134	0.887466	-0.770156	-1.14968	-1.07367	-1.27029	-0.841962	0.987997	1.6656
					溶血磷脂酰乙醇胺 18:3(2n异构)*	-1.54981	0.122137	0.929067	0.128427	-1.05026	-1.91012	1.60742	-0.0513791	-1.48062	-1.25355	-1.57592	-1.60892	-0.275954	0.266409
					溶血磷脂酰乙醇胺 18:1(2n异构)*	-1.20836	0.625537	0.242945	1.07462	-0.760568	-1.63132	0.51174	-0.463534	-0.917396	-0.491864	-0.779145	-0.792343	0.253468	0.331492
					没食子酸	0.401002	-0.960887	-0.277721	-1.61577	0.0819451	0.392049	0.232546	0.976308	0.0844193	-0.228834	-0.0180128	1.83151e-05	-0.769993	-0.935811
					β-香树脂酮*	-1.66938	0.688023	1.30571	0.480783	-1.61884	-1.48519	1.8977	0.459874	-1.35821	-0.882789	-1.58808	-1.996	0.398807	0.440324
					δ-香树脂酮*	-1.71034	0.739759	1.30057	0.430049	-1.54577	-1.50296	1.78973	0.55094	-1.49643	-0.950199	-1.66725	-1.952	0.476027	0.217939
					羽扇豆酮	-1.33859	1.13921	0.95385	0.790997	-1.87444	-0.749927	1.40462	1.03523	-0.779805	-0.0448536	-0.98617	-1.71487	1.05093	0.166241
					2,3-二羟基5(6),12(13)-二烯熊果酸*	-1.87684	1.30778	1.42466	0.952011	-1.66697	-1.34398	1.56491	0.765733	-1.61401	-0.946775	-1.7109	-1.87221	1.07921	0.399443
					3,24-二羟基-17,21-半缩醛基-12(13)齐墩果	-1.744	1.44965	1.19886	1.26484	-1.75857	-1.15851	1.35111	0.77226	-1.28696	-0.66647	-1.3813	-1.6723	1.22585	0.660162
					科罗索酸甲酯	-1.89252	1.20689	1.47038	0.9606	-1.65519	-1.44557	1.68856	0.587941	-1.60285	-1.03085	-1.73665	-1.9193	0.926577	0.61086
					蔷薇酸	-1.77442	0.87727	1.42011	0.566699	-1.54705	-1.47131	1.79218	0.548745	-1.56897	-1.03514	-1.73699	-1.957	0.609577	0.369526
					阿江榄仁酸*	-1.84817	1.49618	1.53374	1.14287	-1.58355	-1.16648	1.45332	0.728357	-1.60241	-0.934776	-1.6888	-1.77694	1.29269	0.558759
					委陵菜酸(2α,19α-二羟基熊果酸)*	-1.85692	1.33699	1.34874	0.999017	-1.75359	-1.31618	1.54496	0.823339	-1.52434	-0.828071	-1.62663	-1.87271	1.11569	0.38631
					铁冬青酸	-1.8203	1.13044	1.58411	0.865251	-1.56549	-1.34585	1.76544	0.507189	-1.57435	-1.05291	-1.75181	-1.93602	0.862668	0.679343
					羟基积雪草酸*	-1.39391	0.459745	0.550281	0.152793	-1.56217	-1.4893	1.36363	0.723663	-1.07964	-0.328638	-1.15371	-1.6834	0.267107	-0.593835
					Myrianthic acid*	-1.72395	1.61226	1.51233	1.22581	-1.53776	-0.917572	1.30093	0.782042	-1.46288	-0.749047	-1.54474	-1.66159	1.4667	0.536314
					对香豆酰蔷薇酸	1.71508	-1.11441	-1.32037	-0.95664	1.74043	1.27741	-1.69073	-0.597895	1.28314	0.779423	1.47901	1.86635	-0.848116	-0.738697
					齐墩果酸-3-O-葡萄糖基(1→2)葡萄糖苷	-1.90827	1.46285	1.48097	1.06387	-1.44929	-1.28206	1.3282	0.756414	-1.78478	-1.14645	-1.79562	-1.67426	1.24929	0.423641
					甜菜碱*	-1.49685	0.160805	1.22256	-0.0711297	-1.05633	-1.58578	1.77791	0.191192	-1.51517	-1.3059	-1.69051	-1.72621	-0.151106	0.26101
					N-苯亚甲基异甲胺	0.926344	-0.847982	-0.720533	-0.582236	1.72541	0.367687	-1.28552	-0.981732	0.301771	-0.230763	0.581794	1.46044	-0.810098	-0.288709
					6-脱氧荞麦碱*	-1.73774	0.999232	1.49279	1.07361	-0.591997	-1.55947	1.11387	-0.327118	-1.87624	-1.74241	-1.82654	-1.18754	0.606549	1.10277
					2-氨基嘌呤	1.7124	-1.12837	-0.840715	-1.28022	1.33201	1.63704	-1.03628	-0.161276	1.36253	0.882059	1.31573	1.3326	-0.767903	-0.653762
					乙酰胆碱	1.45086	-0.948674	-1.3177	-0.313259	1.01734	0.85564	-1.165	-0.888327	1.57847	1.11452	1.61096	1.38558	-0.862475	0.015301
					肌醇*	1.73382	-0.470102	-1.31466	-0.408864	1.22267	1.77442	-1.79741	-0.0892484	1.62904	1.4182	1.78051	1.78265	-0.0784624	-0.668
					D-葡萄糖*	-1.31681	1.61868	1.05064	1.89562	-0.473558	-0.91765	0.219317	-0.455566	-1.20806	-0.726333	-1.02941	-0.591749	1.36402	1.01874
					D-山梨糖醇*	-0.732177	0.450536	-0.276561	-0.303111	-1.23222	-0.455243	0.261645	1.79322	-0.581864	0.0418366	-0.46101	-0.70677	0.570404	-1.37527
					甘露醇*	-0.598843	0.353426	-0.345081	-0.427977	-1.12714	-0.306822	0.177444	1.83231	-0.485426	0.0597145	-0.36828	-0.583163	0.503747	-1.39643
					己六醇*	-0.840272	0.535246	-0.160517	-0.215199	-1.27992	-0.541004	0.343909	1.75802	-0.690307	-0.0305023	-0.572335	-0.802901	0.634491	-1.31304
					D-葡萄糖醛酸*	-1.62561	0.525249	1.19665	0.363466	-1.58439	-1.56949	1.9059	0.393186	-1.31478	-0.880819	-1.545	-1.973	0.215798	0.383132
					葡萄糖酸	1.8885	-1.15441	-1.50342	-0.765623	1.35317	1.42981	-1.50316	-0.625931	1.84176	1.31583	1.89014	1.74569	-0.90343	-0.395003
					D-半乳糖酸	-1.6132	1.25025	0.766164	0.838075	-1.958	-1.11627	1.2344	1.27482	-1.11801	-0.305782	-1.17642	-1.6768	1.12305	-0.126625
					景天庚酮糖	-1.84635	1.01827	1.33105	0.743049	-1.69636	-1.52413	1.73449	0.640754	-1.54913	-0.950433	-1.6911	-1.964	0.74181	0.375059
					D-葡萄糖-6-磷酸*	1.982	-1.33018	-1.29657	-1.04192	1.47454	1.57715	-1.31679	-0.657076	1.82958	1.20754	1.80038	1.6701	-1.05089	-0.356482
					葡萄糖-1-磷酸*	1.972	-1.28545	-1.25014	-0.985608	1.48461	1.59874	-1.31565	-0.683826	1.82104	1.19066	1.78778	1.67292	-1.00832	-0.284382
					肌醇半乳糖苷	-1.3875	1.993	1.12124	1.8371	-0.971487	-0.491263	0.286321	0.484827	-1.1811	-0.495358	-1.04123	-0.793797	1.90463	0.687191
					乳二糖*	-1.62415	1.86074	1.57613	1.76709	-0.917332	-0.815622	0.758595	0.132657	-1.52123	-0.961934	-1.46551	-1.1171	1.66509	1.05119
					D-(+)-蔗糖*	-1.5103	1.97	1.27014	1.80108	-0.956153	-0.64051	0.42527	0.418123	-1.36523	-0.703724	-1.23185	-0.904402	1.84648	0.744427
					D-(+)-海藻糖	-1.63546	1.80375	1.56213	1.79887	-0.836884	-0.917569	0.746947	-0.0321645	-1.54636	-1.04065	-1.479	-1.07764	1.56855	1.14603
					异麦芽酮糖*	-1.61229	1.87279	1.54825	1.8037	-0.981074	-0.803282	0.777415	0.142538	-1.45596	-0.883226	-1.41502	-1.1387	1.67575	1.07669
					蜜二糖	-1.63841	1.75707	1.66693	1.73692	-0.806431	-0.907264	0.843988	-0.0748051	-1.58103	-1.11714	-1.54378	-1.12951	1.51671	1.21515
					海藻糖-6-磷酸	1.42933	-0.0453762	-1.16895	0.0188633	1.16315	1.59871	-1.91743	-0.0512353	1.29878	1.19647	1.55166	1.77404	0.310936	-0.550067
					D-(+)-松三糖*	-1.74527	0.979351	1.8461	0.838372	-1.00753	-1.29804	1.68984	0.0295771	-1.75499	-1.59139	-1.91972	-1.66466	0.65257	1.19679
					D-潘糖*	-1.61772	1.08415	1.952	0.985011	-0.778906	-1.05457	1.52963	-0.142721	-1.68389	-1.58115	-1.84396	-1.47883	0.783874	1.41051
					耐斯糖(蔗果四糖)	-1.56813	1.0587	1.9441	1.01176	-0.654076	-1.02511	1.45324	-0.256032	-1.66717	-1.6313	-1.81472	-1.37396	0.749094	1.50763
					异黑麦草内酯	1.88623	-1.65004	-1.49091	-1.51874	1.43418	1.25094	-1.23426	-0.436363	1.61885	1.03507	1.63882	1.56351	-1.38167	-0.907582
					烟酰胺	1.68874	-1.31128	-1.29372	-1.55669	0.868524	1.44742	-0.955024	0.325346	1.53633	1.21626	1.4874	1.15576	-0.929831	-1.20853
					D-泛酸	-1.64381	1.36326	1.89367	1.38095	-0.712171	-1.04356	1.2548	-0.285492	-1.67123	-1.47807	-1.75075	-1.3082	1.05326	1.50658
					吡哆醇-5'-O-(6''-阿魏酰)葡萄糖苷	-1.66138	1.8435	1.30805	1.61457	-1.48794	-0.812023	0.94088	0.724636	-1.30818	-0.607794	-1.31244	-1.36916	1.69464	0.726924
					秦皮乙素*	1.85002	-1.45107	-1.46045	-1.1831	0.927502	1.30928	-0.948523	-0.382426	1.945	1.4931	1.83219	1.25908	-1.19649	-0.622153
					秦皮甲素*	-1.50999	1.64364	1.7733	1.69137	-0.663583	-0.788628	0.914485	-0.298488	-1.47166	-1.10836	-1.49411	-1.10294	1.39826	1.41949
					东莨菪内酯-7-O-葡萄糖苷 (东莨菪苷)	-0.866442	1.32414	1.18124	1.77127	0.00518057	-0.518679	0.1941	-1.05406	-0.82746	-0.536591	-0.758489	-0.374865	1.09369	1.35069
					秦皮苷	1.89207	-1.17359	-0.886186	-0.925105	1.55578	1.68919	-1.15067	-0.755023	1.65651	0.955397	1.57557	1.57552	-0.898726	0.00368674
					秦皮素-7,8-二-O-葡萄糖苷	1.57554	-0.749671	-0.935879	-0.186967	1.19812	1.31213	-1.15125	-0.952352	1.627	1.07992	1.58956	1.44711	-0.595957	0.383457
					毛蕊异黄酮	1.77985	-1.0027	-1.23525	-0.761485	1.79403	1.46015	-1.73782	-0.687642	1.38826	0.779512	1.5569	1.967	-0.73639	-0.385953
					红车轴草素*	1.81081	-1.60986	-1.24788	-1.29656	1.04901	1.20277	-0.731944	-0.616747	1.82374	1.2412	1.65918	1.16128	-1.4062	-0.405524
					2'-羟基-5-甲氧基染料木素-O-鼠李糖-葡萄糖*	1.61813	-0.947927	-0.906741	-0.829317	1.82473	1.35516	-1.52491	-0.742389	1.10076	0.582669	1.25173	1.74302	-0.685174	-0.459274
					γ-亚麻酸*	1.28635	-0.0133456	-0.981236	0.219828	0.354781	1.42943	-1.12868	-0.0869218	1.64948	1.76323	1.63648	1.02308	0.279084	-0.254412
					11-十八碳烯酸	0.0139521	0.282893	-0.264173	-0.525123	-0.792208	0.694676	-0.027	1.86307	0.124612	0.31858	0.101917	-0.155227	0.583884	-0.869097
					12-氧-植物二烯酸	1.79124	-0.690851	-1.29402	-0.608581	1.49505	1.71297	-1.82153	-0.280464	1.53619	1.18001	1.70391	1.89269	-0.324616	-0.644949
					13S-羟基-9Z,11E,15Z-十八碳三烯酸	1.44131	0.0348135	-1.1088	0.121169	0.860682	1.70635	-1.6983	0.0422726	1.50594	1.47344	1.6564	1.56317	0.404842	-0.417144
					9-羟基-12-氧代-15(Z)-十八碳烯酸*	1.974	-1.21813	-1.19224	-0.985208	1.48144	1.69357	-1.32783	-0.594369	1.80207	1.1893	1.76703	1.67256	-0.912926	-0.303398
					5,8-二羟基-9,12-十八碳二烯酸*	1.957	-1.17227	-1.17517	-0.906182	1.41867	1.69014	-1.29298	-0.609226	1.83318	1.23276	1.78357	1.63578	-0.875369	-0.228151
					9,12,13-三羟基-10,15-十八碳二烯酸	1.74174	-0.502628	-1.15744	-0.521842	1.28104	1.86078	-1.70233	-0.0621526	1.56373	1.30112	1.68242	1.7379	-0.0930639	-0.621963
					γ-氨基丁酸*	-1.12327	1.70609	0.415928	1.56391	-0.642918	-0.505993	-0.363574	0.601837	-1.03155	-0.413766	-0.700356	-0.223342	1.65384	0.13054
					甲基丙二酸*	-1.76909	1.79546	1.57177	1.48914	-1.27468	-0.922548	1.03705	0.585402	-1.6186	-0.967641	-1.60757	-1.42227	1.6253	0.738739
					琥珀酸*	-1.76454	1.79544	1.57922	1.48942	-1.25814	-0.914824	1.03081	0.574194	-1.62116	-0.974633	-1.60927	-1.41362	1.62602	0.745409
					6-羟基己酸	0.661288	-0.988172	-0.753922	-1.60922	-0.149816	0.657317	0.00332249	1.28498	0.583797	0.321696	0.472627	0.170601	-0.726523	-1.12382
					L-(-)-苹果酸*	-1.5606	1.62435	0.981163	1.77954	-0.792339	-1.19135	0.384743	-0.0890673	-1.41037	-0.85825	-1.2127	-0.813561	1.34882	0.785611
					2,3-二羟基-3-甲基丁酸	-0.465875	1.07811	-0.0593663	1.60164	-0.278794	-0.441771	-0.479291	-0.521232	-0.104923	0.353495	0.10286	0.0865074	0.933588	0.49316
					己二烯二酸	-1.53624	0.651956	1.43392	0.156017	-0.942984	-1.1718	1.45713	0.562033	-1.70518	-1.41686	-1.79261	-1.52822	0.459485	0.225174
					L-酒石酸	1.46365	-0.68277	-1.09424	-0.401723	0.342364	1.28017	-0.727926	-0.225138	1.84577	1.77027	1.69298	0.834355	-0.433745	-0.340576
					2,3-二羟基苯甲酸*	1.59121	-1.71675	-1.3588	-1.84706	0.999637	0.991183	-0.779791	0.05214	1.33966	0.857882	1.30094	1.09276	-1.44853	-1.21953
					邻苯二甲酸*	-1.55518	0.165977	1.25228	0.0363243	-0.871371	-1.68891	1.67789	0.0176118	-1.65342	-1.6025	-1.7801	-1.57496	-0.201354	0.519544
					D-木糖酸	-1.60936	1.02417	1.06526	0.892811	-1.79462	-1.23768	1.57539	0.707323	-1.10551	-0.616334	-1.28852	-1.7629	0.772783	0.622937
					柠檬酸	-1.60195	0.556621	1.31712	0.343772	-1.51589	-1.46695	1.9233	0.382533	-1.34269	-0.913035	-1.58758	-1.977	0.269501	0.412099
					D-半乳糖醛酸*	-1.68025	0.586615	1.3032	0.394389	-1.52901	-1.5741	1.90696	0.380217	-1.42853	-1.00606	-1.64592	-1.975	0.275129	0.431109
					2-羟基十六烷酸	-1.70457	1.01009	1.44333	0.57625	-1.46079	-1.24691	1.62191	0.689292	-1.56695	-0.971152	-1.70157	-1.84505	0.812874	0.231901

## Sheet: Sheet2
	S4 Table. Screened metabolites of accordant expressed in fruits and leave of Forsythia suspensa
	Metabolite	Classification 1	Classification 2
	(S)-2-Phenyloxirane	Others	Others
	(S)-Campneoside II	Phenolic acids	Phenolic acids
	1,3-O-Dicaffeoylquinic Acid (Cynarin)	Phenolic acids	Phenolic acids
	11-Octadecanoic acid(Vaccenic acid)	Lipids	Free fatty acids
	12-Oxo-phytodienoic acid	Lipids	Free fatty acids
	13S-Hydroxy-9Z,11E,15Z-octadecatrienoic acid	Lipids	Free fatty acids
	1-O-[(E)-p-Cumaroyl]-D-glucose*	Phenolic acids	Phenolic acids
	1-O-Eudesmoylquinic acid	Phenolic acids	Phenolic acids
	1-O-Glucosyl sinapate	Phenolic acids	Phenolic acids
	1-Feruloyl-sn-glycerol	Phenolic acids	Phenolic acids
	1-Hydroxypinoresinol-1-O-Glucoside	Lignans and Coumarins	Lignans
	1-Hydroxypineolin Diglucoside	Lignans and Coumarins	Lignans
	2,3-Dihydroxy-3-Methylbutanoic Acid	Organic acids	Organic acids
	2,3-Dihydroxy 5(6),12(13)diene ursolic acid*	Terpenoids	Triterpene
	2,3-Dihydroxybenzoic Acid*	Organic acids	Organic acids
	2,5-Dihydroxybenzoic acid*	Phenolic acids	Phenolic acids
	2,6-Di-t-butylphenol	Phenolic acids	Phenolic acids
	2,7-Dihydroxy-3,4,6-trimethoxyphenanthrene	Quinones	PhenAnthraquinones
	2-α-Linolenoyl-glycerol*	Lipids	Glycerol ester
	2-α-Linolenoyl-glycerol-1,3-di-O-glucoside*	Lipids	Glycerol ester
	2-Aminopurine	Alkaloids	Alkaloids
	Phenethylamine	Others	Others
	2'-Hydoxy,5-methoxyGenistein-O-rhamnosyl-glucoside*	Flavonoids	Isoflavones
	2-Hydroxyhexadecanoic acid	Organic acids	Organic acids
	2'-Deoxyguanosine*	Nucleotides and derivatives	Nucleotides and derivatives
	2'-Deoxyadenosine	Nucleotides and derivatives	Nucleotides and derivatives
	2-Acetyl-3-hydroxyphenyl-1-O-glucoside	Phenolic acids	Phenolic acids
	2'-Acetylacteoside	Phenolic acids	Phenolic acids
	3,24-Dihydroxy-17,21-semiacetal-12(13)oleanolic fruit	Terpenoids	Triterpene
	3,4,5-Trimethoxyphenyl-1-O-Glucoside	Phenolic acids	Phenolic acids
	3,4-Dimethoxycinnamic acid	Phenolic acids	Phenolic acids
	3,4-Dihydroxybenzoic acid (Protocatechuic acid)*	Phenolic acids	Phenolic acids
	Sexangularetin-3-O-glucoside-7-O-rhamnoside*	Flavonoids	Flavonols
	Koaburaside	Phenolic acids	Phenolic acids
	3-Hydroxy-4-isopropylbenzylalcohol-3-O-glucoside	Phenolic acids	Phenolic acids
	4-Methyl-5-thiazoleethanol	Others	Others
	5S,8R-DiHODE; (5S,8R,9Z,12Z)-5,8-Dihydroxyoctadeca-9,12-dienoate*	Lipids	Free fatty acids
	5-Aminoimidazole ribonucleotide	Nucleotides and derivatives	Nucleotides and derivatives
	5'-Methoxymatairesinoside	Lignans and Coumarins	Lignans
	5-Hydroxymethylfurfural	Phenolic acids	Phenolic acids
	5'-Deoxy-5'-(methylthio)adenosine	Nucleotides and derivatives	Nucleotides and derivatives
	6-Hydroxyhexanoic acid	Organic acids	Organic acids
	6-Hydroxykaempferol-3,7,6-O-triglycoside	Flavonoids	Flavonols
	6-Hydroxykaempferol-7,6-O-Diglucoside	Flavonoids	Flavonols
	6-Hydroxykaempferol-7-O-glucoside*	Flavonoids	Flavonols
	6-Deoxyfagomine*	Alkaloids	Alkaloids
	9,10,13-Trihydroxy-11-Octadecenoic Acid	Lipids	Free fatty acids
	9-Hydroxy-12-oxo-15(Z)-octadecenoic acid*	Lipids	Free fatty acids
	D-(+)-Trehalose	Others	Saccharides and Alcohols
	D-(+)-Melezitose*	Others	Saccharides and Alcohols
	D-(+)-Sucrose*	Others	Saccharides and Alcohols
	DL-3,4-Dihydroxymandelic acid	Phenolic acids	Phenolic acids
	D-Galacturonic acid*	Organic acids	Organic acids
	D-Galactaric acid	Others	Saccharides and Alcohols
	D-Pantothenic Acid	Others	Vitamin
	D-Xylonic acid	Organic acids	Organic acids
	D-Panose*	Others	Saccharides and Alcohols
	D-Glucose*	Others	Saccharides and Alcohols
	D-Glucose 6-phosphate*	Others	Saccharides and Alcohols
	D-Glucoronic acid*	Others	Saccharides and Alcohols
	D-Sorbitol*	Others	Saccharides and Alcohols
	D-Pinitol	Others	Others
	L-(-)-Malic acid*	Organic acids	Organic acids
	L-Phenylalanine	Amino acids and derivatives	Amino acids and derivatives
	L-Methionine	Amino acids and derivatives	Amino acids and derivatives
	L-Glutamine	Amino acids and derivatives	Amino acids and derivatives
	L-Citrulline	Amino acids and derivatives	Amino acids and derivatives
	L-Cystine	Amino acids and derivatives	Amino acids and derivatives
	L-Tartaric acid	Organic acids	Organic acids
	L-Lysine	Amino acids and derivatives	Amino acids and derivatives
	L-Sepiapterin	Nucleotides and derivatives	Nucleotides and derivatives
	L-Aspartic Acid	Amino acids and derivatives	Amino acids and derivatives
	L-Valine*	Amino acids and derivatives	Amino acids and derivatives
	Myrianthic acid*	Terpenoids	Triterpene
	N-Benzylmethylene isomethylamine	Alkaloids	Alkaloids
	N-Acetyl-L-threonine	Amino acids and derivatives	Amino acids and derivatives
	Z-6,7-Epoxyligustilide	Others	Others
	β-Amyrenone*	Terpenoids	Triterpene
	γ-Aminobutyric acid*	Organic acids	Organic acids
	γ-Linolenic Acid*	Lipids	Free fatty acids
	δ-Amyrenone*	Terpenoids	Triterpene
	Arjunic Acid*	Terpenoids	Triterpene
	Ferulic acid	Phenolic acids	Phenolic acids
	Sodium ferulate	Others	Others
	Cytidine	Nucleotides and derivatives	Nucleotides and derivatives
	Pyridoxine-5'-O-(6''-feruloyl)glucoside	Others	Vitamin
	Hesperetin-5-O-glucoside	Flavonoids	Dihydroflavonol
	Hesperetin-6-C-glucoside-7-O-glucoside	Flavonoids	Flavonoid carbonoside
	Hesperetin-8-C-glucoside-3'-O-glucoside	Flavonoids	Flavonoid carbonoside
	Nobiletin (5,6,7,8,3',4'-Hexamethoxyflavone)	Flavonoids	Flavonoid
	Rhein-8-O-glucoside	Quinones	Anthraquinone
	1-Oleoyl-Sn-Glycerol	Lipids	Glycerol ester
	L-Methionine Sulfoxide	Amino acids and derivatives	Amino acids and derivatives
	Scopoletin-7-O-glucoside (Scopolin)	Lignans and Coumarins	Coumarins
	Medioresinol-4,4'-di-O-glucoside	Lignans and Coumarins	Lignans
	Terephthalic acid*	Phenolic acids	Phenolic acids
	4-Hydroxybenzaldehyde	Phenolic acids	Phenolic acids
	p-Hydroxyphenyl acetic acid	Phenolic acids	Phenolic acids
	p-Coumaric acid	Phenolic acids	Phenolic acids
	p-Coumaric acid-4-O-glucoside*	Phenolic acids	Phenolic acids
	p-Coumaroyleuscaphic acid	Terpenoids	Triterpene
	Diferuloylcadaverine	Alkaloids	Phenolamine
	Dihydroactinidiolide	Others	Others
	Delphinidin-3-O-(6''-O-p-coumaroyl)glucoside	Flavonoids	Anthocyanins
	Mannitol*	Others	Saccharides and Alcohols
	Olivil-4'-O-glucoside	Lignans and Coumarins	Lignans
	Hispidulin (5,7,4'-Trihydroxy-6-methoxyflavone)*	Flavonoids	Flavonoid
	Homoarginine	Amino acids and derivatives	Amino acids and derivatives
	Trehalose 6-phosphate	Others	Saccharides and Alcohols
	Riboflavin	Others	Vitamin
	Salidroside	Phenolic acids	Phenolic acids
	Quercetin-3-O-(4''-O-glucosyl)rhamnoside*	Flavonoids	Flavonols
	Quercetin-3-O-(6''-acetyl)galactoside	Flavonoids	Flavonols
	Quercetin-3-O-galactoside (Hyperin)*	Flavonoids	Flavonols
	Quercetin-3-O-robinobioside*	Flavonoids	Flavonols
	Quercetin-3-O-rutinoside (Rutin)*	Flavonoids	Flavonols
	Quercetin-3-O-rutinoside-7-O-glucoside*	Flavonoids	Flavonols
	Quercetin-7-O-(6''-malonyl)glucosyl-5-O-glucoside	Flavonoids	Flavonols
	Quercetin-7-O-glucoside	Flavonoids	Flavonols
	Succinic acid*	Organic acids	Organic acids
	Cyclic 3',5'-Adenylic acid	Nucleotides and derivatives	Nucleotides and derivatives
	Crenatoside	Phenolic acids	Phenolic acids
	Inositol*	Others	Saccharides and Alcohols
	Galactinol	Others	Saccharides and Alcohols
	Muconic acid	Organic acids	Organic acids
	Dulcitol*	Others	Saccharides and Alcohols
	Methylmalonic acid*	Organic acids	Organic acids
	Chrysoeriol-7,4'-di-O-glucoside	Flavonoids	Flavonoid
	Sedoheptulose	Others	Saccharides and Alcohols
	Chicoric Acid	Phenolic acids	Phenolic acids
	Caffeic acid	Phenolic acids	Phenolic acids
	(-)-Secoisolariciresinol 4-O-glucoside	Lignans and Coumarins	Lignans
	Corosolic Acid Methyl Ester	Terpenoids	Triterpene
	Tyrosol	Phenolic acids	Phenolic acids
	Chestnutlignansoide	Lignans and Coumarins	Lignans
	Phthalic acid*	Organic acids	Organic acids
	Dibutyl phthalate*	Phenolic acids	Phenolic acids
	Phthalic anhydride	Phenolic acids	Phenolic acids
	Lariciresinol-4'-O-glucoside*	Lignans and Coumarins	Lignans
	Loganic acid	Terpenoids	Sesquiterpenoids
	Acteoside*	Phenolic acids	Phenolic acids
	Gallic acid	Tannins	Tannin
	Melibiose	Others	Saccharides and Alcohols
	Gossypetin-3-O-rutinoside-8-O-rhamnoside*	Flavonoids	Flavonols
	Calceolarioside A*	Phenolic acids	Phenolic acids
	Luteolin-7-O-glucoside (Cynaroside)	Flavonoids	Flavonoid
	Luteolin-7-O-neohesperidoside (Lonicerin)*	Flavonoids	Flavonoid
	Luteolin-7-O-rutinoside*	Flavonoids	Flavonoid
	Nystose	Others	Saccharides and Alcohols
	Guanosine	Nucleotides and derivatives	Nucleotides and derivatives
	Guanosine 5'-monophosphate	Nucleotides and derivatives	Nucleotides and derivatives
	Uridine 5'-diphosphate	Nucleotides and derivatives	Nucleotides and derivatives
	Uracil	Nucleotides and derivatives	Nucleotides and derivatives
	Uridine*	Nucleotides and derivatives	Nucleotides and derivatives
	Citric Acid	Organic acids	Organic acids
	Glucose-1-phosphate*	Others	Saccharides and Alcohols
	Glucosyringic Acid	Phenolic acids	Phenolic acids
	Gluconic acid	Others	Saccharides and Alcohols
	Oleanolic acid-3-O-glucosyl(1→2)glucoside	Terpenoids	Triterpene Saponin
	Euscaphic acid	Terpenoids	Triterpene
	Madecassic acid*	Terpenoids	Triterpene
	Pinocembrin (Dihydrochrysin)	Flavonoids	Dihydroflavone
	Apigenin-7,4'-dimethyl ether	Flavonoids	Flavonoid
	Fraxetin-8-O-glucoside (Fraxin)	Lignans and Coumarins	Coumarins
	Esculin (6,7-DihydroxyCoumarin-6-glucoside)*	Lignans and Coumarins	Coumarins
	Fraxetin-7,8-di-O-glucoside	Lignans and Coumarins	Coumarins
	Esculetin*	Lignans and Coumarins	Coumarins
	Hydrocinnamic acid	Phenolic acids	Phenolic acids
	Nortrachelogenin-4-O-glucoside	Lignans and Coumarins	Lignans
	LysoPC 14:0	Lipids	LPC
	LysoPC 16:0	Lipids	LPC
	LysoPC 18:0	Lipids	LPC
	LysoPC 18:1(2n isomer)	Lipids	LPC
	LysoPC 18:2(2n isomer)	Lipids	LPC
	LysoPC 18:3(2n isomer)	Lipids	LPC
	LysoPE 18:1(2n isomer)*	Lipids	LPE
	LysoPE 18:3(2n isomer)*	Lipids	LPE
	Lactobiose*	Others	Saccharides and Alcohols
	Kaempferol-3-O-galactoside (Trifolin)	Flavonoids	Flavonols
	Kaempferol-3-O-glucoside (Astragalin)*	Flavonoids	Flavonols
	Kaempferol-3-O-neohesperidoside*	Flavonoids	Flavonols
	Kaempferol-3-O-neohesperidoside-7-O-glucoside	Flavonoids	Flavonols
	Kaempferol-3-O-rutinoside(Nicotiflorin)	Flavonoids	Flavonoid
	Kaempferol-4'-O-glucoside*	Flavonoids	Flavonoid
	Kaempferol-7-O-glucoside	Flavonoids	Flavonols
	Eriodictyol-7-O-Rutinoside (Eriocitrin)	Flavonoids	Dihydroflavone
	Eriodictyol (5,7,3',4'-Tetrahydroxyflavanone)	Flavonoids	Dihydroflavone
	Cyanidin-3-O-(6''-O-p-Coumaroyl)glucoside	Flavonoids	Anthocyanins
	Salicylic acid*	Phenolic acids	Phenolic acids
	Pinoresinol-4,4'-O-di-O-glucoside	Lignans and Coumarins	Lignans
	Pinoresinol-4-O-(6''-acetyl)glucoside	Lignans and Coumarins	Lignans
	Betaine*	Alkaloids	Alkaloids
	Rutundic acid	Terpenoids	Triterpene
	Tormentic acid*	Terpenoids	Triterpene
	Sibiricose A5	Phenolic acids	Phenolic acids
	Vanillic acid	Phenolic acids	Phenolic acids
	Diosmetin (5,7,3'-Trihydroxy-4'-methoxyflavone)*	Flavonoids	Flavonoid
	Nicotinic acid adenine dinucleotide	Nucleotides and derivatives	Nucleotides and derivatives
	Nicotinamide	Others	Vitamin
	Acetylcholine	Alkaloids	Alkaloids
	Isololiolide	Terpenoids	Terpene
	Isohyperoside	Flavonoids	Flavonols
	Isolariciresinol-9'-O-glucoside	Lignans and Coumarins	Lignans
	Isomaltulose*	Others	Saccharides and Alcohols
	Isoacteoside*	Phenolic acids	Phenolic acids
	Cryptochlorogenic acid*	Phenolic acids	Phenolic acids
	Naringenin-7-O-Neohesperidoside(Naringin)	Flavonoids	Dihydroflavone
	Lupenone	Terpenoids	Triterpene
	Quillaic acid	Phenolic acids	Phenolic acids
	Sweroside	Terpenoids	Sesquiterpenoids
