# Supplementary material for: Metabolome analysis of genus Forsythia related constituents in Forsythia suspensa leaves and fruits using UPLC-ESI-QQQ-MS/MS technique
Source: PLoS One. 2022 Jun 28;17(6):e0269915. doi: 10.1371/journal.pone.0269915 (PMC9239459; doi:10.1371/journal.pone.0269915)
Supplement: S5 Table — (XLSX) [file pone.0269915.s041.xlsx]

## Sheet: Sheet1
	S5 Table. Analysis of compounds significantly correlated with Forsythia suspensa related metabolites
		Organs	Forsythiaside C	Forsythosid B	Rengyoside B	Forsythenside B	Forsythiaside J	Forsythiaside A	Forsythialan B	Phillygenin	Phillyrin	11-methyl-forsythide*	Forsythide
	Guanosine	fruits	-0.959	-0.53	-0.482	0.605	0.741	-0.486	0.979*	0.912	0.559	-0.381	-0.34
		leaves	0.987*	-0.662	-0.871	0.543	0.986*	-0.783	0.888	0.913	0.948	-0.437	-0.411
	Cynarin	fruits	0.982*	-0.504	-0.654	0.876	0.612	-0.815	0.947	0.990*	0.86	-0.408	-0.24
		leaves	0.990**	-0.85	-0.696	0.685	0.899	-0.588	0.831	0.797	0.889	-0.681	-0.143
	D-pinitol	fruits	0.963*	-0.594	-0.544	0.593	0.686	-0.48	0.988*	0.925	0.553	-0.452	-0.408
		leaves	0.992**	-0.826	-0.711	0.736	0.926	-0.665	0.782	0.778	0.94	-0.639	-0.24
	(5S,8R,9Z,12Z)-5,8-dihydroxyoctadeca-9,12-dienoate	fruits	0.975*	-0.356	-0.449	0.826	0.798	-0.729	0.945	0.941	0.785	-0.225	-0.105
		leaves	0.982*	-0.816	-0.727	0.593	0.892	-0.564	0.888	0.842	0.85	-0.651	-0.123
	Hispidulin	fruits	0.969*	-0.615	-0.574	0.605	0.665	-0.496	0.992**	0.936	0.567	-0.477	-0.426
		leaves	0.990*	-0.855	-0.69	0.697	0.898	-0.587	0.822	0.789	0.891	-0.687	-0.142
	Glucose-1-phosphate	fruits	0.990*	-0.441	-0.554	0.849	0.716	-0.767	0.960*	0.975*	0.819	-0.324	-0.183
		leaves	0.982*	-0.845	-0.696	0.636	0.883	-0.549	0.861	0.813	0.854	-0.685	-0.101
	9-Hydroxy-12-oxo-15(Z)-octadecenoic acid	fruits	0.981*	-0.386	-0.473	0.818	0.783	-0.722	0.955*	0.950*	0.779	-0.255	-0.137
		leaves	0.993**	-0.832	-0.72	0.663	0.911	-0.606	0.847	0.817	0.894	-0.658	-0.167
	D-Glucose 6-phosphate	fruits	0.996**	-0.489	-0.593	0.832	0.686	-0.751	0.971*	0.985*	0.805	-0.374	-0.237
		leaves	0.986*	-0.841	-0.704	0.643	0.891	-0.565	0.859	0.815	0.866	-0.677	-0.12
	(S)-2-Phenyloxirane	fruits	0.990*	-0.57	-0.578	0.691	0.689	-0.59	0.997**	0.962*	0.656	-0.437	-0.357
		leaves	0.995**	-0.834	-0.717	0.681	0.914	-0.616	0.834	0.809	0.904	-0.657	-0.179
	Galactinol	fruits	-0.582	0.994**	0.862	-0.11	0.104	0.085	-0.668	-0.629	-0.132	0.960*	0.955*
		leaves	-0.805	0.999**	0.259	-0.861	-0.595	0.202	-0.513	-0.412	-0.662	0.945	-0.268
	Hesperetin-6-C-glucoside-7-O-glucoside	fruits	-0.378	0.895	0.957*	-0.212	0.447	0.275	-0.41	-0.495	-0.278	0.827	0.675
		leaves	-0.714	0.131	0.955*	-0.193	-0.895	0.984*	-0.704	-0.851	-0.842	-0.043	0.736
	D-Panose	fruits	-0.829	0.86	0.955*	-0.618	-0.125	0.608	-0.837	-0.895	-0.642	0.952*	0.834
		leaves	-0.789	0.224	0.997**	-0.161	-0.929	0.921	-0.847	-0.949	-0.836	-0.148	0.858
	D-Galactaric acid	fruits	-0.873	0.306	0.579	-0.982*	-0.551	0.958*	-0.794	-0.901	-0.978*	0.952*	0.834
		leaves	-0.741	0.944	0.187	-0.976*	-0.566	0.276	-0.324	-0.275	-0.699	-0.148	0.858
	2-α-linolenoyl-glycerol-1,3-di-O-glucoside	fruits	-0.696887	-0.204094	-0.0786154	-0.751727	-0.959*	0.647222	-0.628478	-0.61814	-0.686867	-0.340211	-0.432304
		leaves	-0.942076	0.539139	0.910444	-0.514417	-0.999**	0.89371	-0.822815	-0.896191	-0.976*	0.286094	0.584639
	LysoPC 18:3	fruits	-0.753958	-0.10035	-0.0291937	-0.2742	-0.981*	-0.981*	0.589114	0.619602	-0.705397	-0.65747	-0.667692
		leaves	-0.772939	0.198962	0.993**	0.44575	-0.959*	-0.923743	0.938815	-0.824219	-0.818764	-0.759405	-0.93141
	Uracil	fruits	-0.75	0.116	0.451	-0.999**	-0.522	0.993**	-0.646	-0.783	-0.998**	-0.34	-0.432
		leaves	-0.877	0.401	0.942	-0.419	-0.982*	0.951*	-0.786	-0.891	-0.953*	0.286	0.585
	L-valine	fruits	-0.934	0.815	0.823	-0.601	-0.383	0.539	-0.959*	-0.953*	-0.596	0.076	-0.178
		leaves	-0.766	0.359	0.872	-0.013	-0.787	0.563	-0.988*	-0.963*	-0.614	0.132	0.705
	Z-6,7-Epoxyligustilide	fruits	0.994**	-0.46	-0.556	0.827	0.718	-0.741	0.969*	0.976*	0.796	0.726	0.63
		leaves	0.891	-0.502	-0.909	0.23	0.902	-0.673	0.994**	0.986*	0.775	0.182	0.292
	Esculetin	fruits	0.954*	-0.755	-0.725	0.58	0.5	-0.495	0.985*	0.949	0.561	-0.339	-0.208
		leaves	0.896	-0.696	-0.735	0.347	0.809	-0.454	0.960*	0.883	0.699	-0.299	-0.347
	Chestnutlignansoide	fruits	0.911	-0.358	-0.6	0.965*	0.578	-0.929	0.844	0.934	0.957*	-0.642	-0.575
		leaves	0.933	-0.815	-0.61	0.855	0.877	-0.681	0.609	0.636	0.951*	-0.554	-0.048
	Calycosin	fruits	0.852	-0.27	-0.556	0.989*	0.548	-0.968*	0.768	0.881	0.986*	-0.287	-0.071
		leaves	0.928	-0.733	-0.679	0.805	0.913	-0.77	0.62	0.675	0.981*	-0.63	-0.286
	β-Amyrenone	fruits	-0.752	0.13	0.466	-0.998**	-0.51	0.994**	-0.648	-0.787	-0.999**	-0.213	0.023
		leaves	-0.918	0.558	0.84	-0.621	-0.975*	0.904	-0.71	-0.801	-0.997**	-0.523	-0.409
	Sedoheptulose	fruits	-0.864	0.28	0.558	-0.987*	-0.561	0.962*	-0.783	-0.891	-0.982*	0.092	-0.164
		leaves	-0.741	0.944	0.187	-0.976*	-0.566	0.276	-0.324	-0.275	-0.699	0.307	0.604
	Citric acid	fruits	-0.689	0.059	0.418	-0.990**	-0.478	0.997**	-0.576	-0.727	-0.994**	0.032	-0.231
		leaves	-0.913	0.497	0.899	-0.526	-0.989*	0.926	-0.767	-0.86	-0.983*	0.237	0.643
	D-galacturonic acid	fruits	-0.766	0.085	0.406	-0.999**	-0.585	0.982*	-0.663	-0.787	-0.991**	0.034	-0.209
		leaves	-0.914	0.501	0.897	-0.53	-0.989*	0.925	-0.766	-0.859	-0.984*	0.242	0.641
	δ-Amyrenone	fruits	-0.725	0.084	0.428	-0.996**	-0.514	0.995**	-0.617	-0.759	-0.997**	0.047	-0.209
		leaves	-0.985*	0.656	0.873	-0.55	-0.989*	0.795	-0.879	-0.909	-0.955*	0.429	0.427
	Euscaphic acid	fruits	-0.79	0.225	0.547	-0.993**	-0.48	0.990*	-0.696	-0.831	-0.998**	0.187	-0.068
		leaves	-0.984*	0.652	0.874	-0.554	-0.991**	0.802	-0.873	-0.906	-0.959*	0.423	0.437
